# Supplementary material for: TurkMedNLI: a Turkish medical natural language inference dataset through large language model based translation
Source: PeerJ Comput Sci. 2025 Jan 30;11:e2662. doi: 10.7717/peerj-cs.2662 (PMC11888880; doi:10.7717/peerj-cs.2662)
Supplement: Supplemental Information 1 — “model_fine_tuning” contains Llama3.1 model Supervised fine tuning codes along with BERT model fine tuning and NLLB fine tuning test code. “model_inference” contains llama3.1 model inference where abbreviations extracted and sentences normalised. NLLB codes are used to translate all the sentences and abbreviations. “utilities” contains helper functions, EDA scripts and MEDAL data filtering codes. [file peerj-cs-11-2662-s001.zip]

Archive with 15 entries (11 files):
- turkmednli/
- turkmednli/.gitignore
- turkmednli/model_fine_tuning/
- turkmednli/model_fine_tuning/bert_fine_tuning.ipynb
- turkmednli/model_fine_tuning/facebook_nllb_train.ipynb
- turkmednli/model_fine_tuning/meta_llama3_1_train.ipynb
- turkmednli/model_inference/
- turkmednli/model_inference/facebook_nllb_inference.ipynb
- turkmednli/model_inference/meta_llama3_1_inference.ipynb
- turkmednli/utilities/
- turkmednli/utilities/functions.py
- turkmednli/utilities/medal_pre_process.ipynb
- turkmednli/utilities/mednli_post_analysis.ipynb
- turkmednli/utilities/nllb_pre_processing.ipynb
- turkmednli/utilities/prompts.yaml
