# Supplementary material for: TurkMedNLI: a Turkish medical natural language inference dataset through large language model based translation
Source: PeerJ Comput Sci. 2025 Jan 30;11:e2662. doi: 10.7717/peerj-cs.2662 (PMC11888880; doi:10.7717/peerj-cs.2662)
Supplement: Supplemental Information 1 — “model_fine_tuning” contains Llama3.1 model Supervised fine tuning codes along with BERT model fine tuning and NLLB fine tuning test code. “model_inference” contains llama3.1 model inference where abbreviations extracted and sentences normalised. NLLB codes are used to translate all the sentences and abbreviations. “utilities” contains helper functions, EDA scripts and MEDAL data filtering codes. [file peerj-cs-11-2662-s001.zip › turkmednli/model_fine_tuning/bert_fine_tuning.ipynb]

# %% [code]
from transformers import (
    AutoTokenizer,
    AutoModelForSequenceClassification,
    TrainingArguments,
    Trainer,
    DataCollatorWithPadding,
)
import numpy as np
from datasets import Dataset, DatasetDict
import pandas as pd
import evaluate
import wandb
import os
from optimum.bettertransformer import BetterTransformer
from sklearn.model_selection import train_test_split

# %% [code]
wandb.login()
os.environ["WANDB_PROJECT"]="bert_mednli"
os.environ["WANDB_WATCH"]="true"

# %% [code]
id2label = {0: "entailment", 1: "contradiction", 2: "neutral"}
label2id = {"entailment": 0, "contradiction": 1, "neutral": 2}

tokenizer = AutoTokenizer.from_pretrained(
    "../data/language_models/bert-base-turkish-128k-cased"
)

model = AutoModelForSequenceClassification.from_pretrained(
    "../data/language_models/bert-base-turkish-128k-cased",
    num_labels=3,
)

model = BetterTransformer.transform(model)

# %% [markdown]
# Data Pre Processing Step

# %% [markdown]
- Data load and pre processing function

# %% [code]
def load_and_process_data(file_path, label2id, mednli=False):
    
    if mednli:
        df = pd.read_json(file_path, lines=True)[["sentence1_tr", "sentence2_tr", "gold_label"]]
        df.rename(columns={"sentence1_tr": "sentence1", "sentence2_tr": "sentence2"}, errors='ignore', inplace=True)
    
    else:
        df = pd.read_json(file_path, lines=True)[["sentence1", "sentence2", "gold_label"]]

    df["label"] = df["gold_label"].map(label2id)
    df = df.drop(columns=["gold_label"]).dropna().reset_index(drop=True)
    df["label"] = df["label"].astype(int)
    
    return df

# %% [markdown]
- load NLI datasets 

# %% [code]
# Med NLI dataset loading
mednli_train = load_and_process_data("../data/nli-datasets/med_nli/mli_train_v1_tr.jsonl", label2id, mednli=True)
mednli_dev = load_and_process_data("../data/nli-datasets/med_nli/mli_dev_v1_tr.jsonl", label2id, mednli=True)
mednli_test = load_and_process_data("../data/nli-datasets/med_nli/mli_test_v1_tr.jsonl", label2id, mednli=True)

# Snli dataset loading
snli_train = load_and_process_data("../data/nli-datasets/snli_tr/snli_train.jsonl", label2id)
snli_dev = load_and_process_data("../data/nli-datasets/snli_tr/snli_dev.jsonl", label2id)
snli_test = load_and_process_data("../data/nli-datasets/snli_tr/snli_test.jsonl", label2id)

# Multinli dataset loading
mnli_train = load_and_process_data("../data/nli-datasets/multinli_tr/multinli_train.jsonl", label2id)
mnli_train, mnli_dev = train_test_split(mnli_train, test_size=10000, stratify=mnli_train['label'], random_state=42)
mnli_dev_mismatched = load_and_process_data("../data/nli-datasets/multinli_tr/multinli_dev_mismatched.jsonl", label2id)
mnli_dev_matched = load_and_process_data("../data/nli-datasets/multinli_tr/multinli_dev_matched.jsonl", label2id)

# %% [markdown]
- create dataset object for training (add or delete element into list to expand training examples and genre)

# %% [code]
train = pd.concat([mednli_train]).reset_index(drop=True)
dev = pd.concat([mednli_dev])

# %% [markdown]
# Create Dataset Object for train

# %% [code]
def preprocess_function(examples):
    return tokenizer(
        examples["sentence1"],
        examples["sentence2"],
        truncation=True,
        max_length=512,
    )

mednli_dataset = DatasetDict(
    {
        "train": Dataset.from_pandas(train),
        "validation": Dataset.from_pandas(dev),
    }
)

mednli_dataset = mednli_dataset.map(preprocess_function).remove_columns(["sentence1", "sentence2"])

# %% [markdown]
# Training Parameters

# %% [code]
metric = evaluate.load("glue", "mnli")
data_collator = DataCollatorWithPadding(tokenizer=tokenizer)


def compute_metrics(eval_pred):
    predictions, labels = eval_pred
    predictions = np.argmax(predictions, axis=1)
    return metric.compute(predictions=predictions, references=labels)


args = TrainingArguments(
    output_dir="../data/checkpoints/checkpoints/",
    evaluation_strategy="epoch",
    logging_steps=500,
    save_strategy="no",
    learning_rate=2e-5,
    bf16=False,
    seed=42,
    weight_decay=0.01,
    optim="adamw_8bit", #adamw_torch_fused
    per_device_train_batch_size=32,
    per_device_eval_batch_size=32,
    num_train_epochs=20,
    report_to="wandb",  # enable logging to W&B
    run_name="bertturk_mednli_full_precision",  # name of the W&B run (optional)
)

trainer = Trainer(
    model=model,
    args=args,
    train_dataset=mednli_dataset["train"],
    eval_dataset=mednli_dataset["validation"],
    tokenizer=tokenizer,
    data_collator=data_collator,
    compute_metrics=compute_metrics,
)

#eval_steps=1000,     

# %% [code]
trainer.train()

# %% [code]
trainer.evaluate()

# %% [markdown]
# Evaluation with Test Set

# %% [code]
def load_and_process_data(file_path, label2id, mednli=False):
    
    if mednli:
        df = pd.read_json(file_path, lines=True)[["sentence1_normalized_tr", "sentence2_normalized_tr", "gold_label"]]
        df.rename(columns={"sentence1_normalized_tr": "sentence1", "sentence2_normalized_tr": "sentence2"}, errors='ignore', inplace=True)
    
    else:
        df = pd.read_json(file_path, lines=True)[["sentence1", "sentence2", "gold_label"]]

    df["label"] = df["gold_label"].map(label2id)
    df = df.drop(columns=["gold_label"]).dropna().reset_index(drop=True)
    df["label"] = df["label"].astype(int)
    
    return df

mednli_normalised_test = load_and_process_data("../data/nli-datasets/med_nli/mli_test_v1_tr.jsonl", label2id, mednli=True)

# %% [code]
test_data = Dataset.from_pandas(mednli_test).map(preprocess_function).remove_columns(["sentence1", "sentence2"])

predictions = trainer.predict(test_data)

# If you want to compute metrics for these predictions, you can do so manually
predictions = np.argmax(predictions.predictions, axis=1)
accuracy = (predictions == test_data['label']).mean()
print(f"Accuracy: {accuracy}")

# %% [markdown]
# Save Model

# %% [code]
model = BetterTransformer.reverse(model)

# %% [code]
model.save_pretrained("../data/checkpoints/bert_models/bert-turk-models/bertturk_mednli_normalised_full_precision")
tokenizer.save_pretrained("../data/checkpoints/bert_models/bert-turk-models/bertturk_mednli_normalised_full_precision")

# %% [raw]
normal mednli = 75.73 test_set
normalised mednli = 77.77 test_set
