# Supplementary material for: TurkMedNLI: a Turkish medical natural language inference dataset through large language model based translation
Source: PeerJ Comput Sci. 2025 Jan 30;11:e2662. doi: 10.7717/peerj-cs.2662 (PMC11888880; doi:10.7717/peerj-cs.2662)
Supplement: Supplemental Information 1 — “model_fine_tuning” contains Llama3.1 model Supervised fine tuning codes along with BERT model fine tuning and NLLB fine tuning test code. “model_inference” contains llama3.1 model inference where abbreviations extracted and sentences normalised. NLLB codes are used to translate all the sentences and abbreviations. “utilities” contains helper functions, EDA scripts and MEDAL data filtering codes. [file peerj-cs-11-2662-s001.zip › turkmednli/model_fine_tuning/facebook_nllb_train.ipynb]

# %% [markdown]
## This Code is Deprecated, NLLB is used directly. Code is kept for future purposes.

# %% [code]
from transformers import (
    AutoModelForSeq2SeqLM,
    DataCollatorForSeq2Seq,
    NllbTokenizerFast,
    Seq2SeqTrainingArguments,
    Seq2SeqTrainer,
)
from datasets import load_dataset, DatasetDict
import torch
import os
from peft import LoraConfig, TaskType, get_peft_model, prepare_model_for_kbit_training
from optimum.bettertransformer import BetterTransformer
import wandb

# %% [code]
wandb.login()
os.environ["WANDB_PROJECT"]="nllb-200"
os.environ["WANDB_WATCH"]="true"

# %% [markdown]
# Load the model

# %% [code]
base_model = "../data/language_models/nllb-200-1.3B"

# Model max length 1024, single / pair sentence length 1022
tokenizer = NllbTokenizerFast.from_pretrained(
    base_model,
    src_lang="eng_Latn",
    tgt_lang="tur_Latn",
    padding=False,
)

model = AutoModelForSeq2SeqLM.from_pretrained(
    base_model,
    device_map="auto",
    torch_dtype=torch.bfloat16,
)

# model = BetterTransformer.transform(model)


model.config.use_cache = False
model.gradient_checkpointing_enable(
    gradient_checkpointing_kwargs={"use_reentrant": False}
)

# %% [markdown]
# Load Dataset and pre process the inputs

# %% [code]
def preprocess_function(examples):
    
    # Extract the 'en' (English) texts from the 'translation' field in each example
    inputs = [ex["en"] for ex in examples["translation"]]
    
    # Extract the 'tr' (Turkish) texts from the 'translation' field in each example
    targets = [ex["tr"] for ex in examples["translation"]]
    
    # Tokenize the input and target texts
    model_inputs = tokenizer(
        inputs,                # The input texts to be tokenized
        text_target=targets,   # The target texts to be tokenized
        padding=False,         # Do not pad the sequences
        truncation=True,       # Truncate the sequences to the maximum length
        max_length=251         # The maximum length of the sequences
    )
    
    # Return the tokenized inputs and targets
    return model_inputs

# %% [code]
train_dataset = load_dataset(
    "json", data_files="../data/translation/output.jsonl", split="train"
)

dataset = DatasetDict({"train": train_dataset})

# %% [markdown]
- Tokenize the dataset

# %% [code]
# Apply the preprocess_function to each example in the dataset
# The function is applied in batches for efficiency
# The original columns in the dataset are removed after processing

tokenized_datasets = dataset.map(
    preprocess_function,                  # Function to preprocess the data
    batched=True,                         # Process the data in batches
    remove_columns=dataset["train"].column_names,  # Remove original columns after processing
)

# Create a data collator that will dynamically pad the inputs received by the model
# This is useful for sequence-to-sequence tasks
data_collator = DataCollatorForSeq2Seq(tokenizer, model=model)

# %% [markdown]
# PEFT Parameters

# %% [raw]
model = prepare_model_for_kbit_training(model)

lora_config = LoraConfig(
    r=32,
    lora_alpha=32,
    target_modules=[
        "q_proj",
        "k_proj",
        "v_proj",
        "o_proj",
        "gate_proj",
        "up_proj",
        "down_proj",
        "lm_head",
    ],
    bias="none",
    lora_dropout=0.05,
    task_type=TaskType.SEQ_2_SEQ_LM,
    use_dora=True,
    
)

model = get_peft_model(model, lora_config)

print(model.print_trainable_parameters())

# %% [markdown]
# Training Parameters

# %% [code]
# Define the training arguments for the Seq2Seq model
training_args = Seq2SeqTrainingArguments(
    output_dir="../data/checkpoints/nllb/",  # Directory to save the model checkpoints
    per_device_train_batch_size=8,           # Batch size for training
    # gradient_accumulation_steps=2,         # accumulate gradients over multiple steps
    per_device_eval_batch_size=8,            # Batch size for evaluation
    num_train_epochs=1,                      # Number of training epochs
    optim="paged_adamw_8bit",                # Optimizer to use (paged AdamW with 8-bit precision)
    bf16=True,                               # Use bfloat16 precision
    tf32=True,                               # Use TensorFloat-32 precision
    logging_steps=100,                       # Log training metrics every 100 steps
    save_steps=100,                          # Save model checkpoint every 100 steps
    save_total_limit=5,                      # Keep only the last 5 checkpoints
    evaluation_strategy="no",                # No evaluation during training
    predict_with_generate=True,              # Use the model's generate method for predictions
    save_strategy="no",                      # No saving strategy specified
    learning_rate=2e-5,                      # Learning rate for the optimizer
    max_grad_norm=0.3,                       # Maximum gradient norm for gradient clipping
    warmup_ratio=0.03,                       # Warmup ratio for learning rate scheduler
    weight_decay=0.01,                       # Weight decay for the optimizer
    lr_scheduler_type="linear",              # Type of learning rate scheduler (linear)
    sortish_sampler=True,                    # Use a sortish sampler for data loading
    report_to="wandb",                       # Enable logging to Weights & Biases
    run_name="nllb-200-tr-1.4Mv5"            # Name of the Weights & Biases run (optional)
)

# %% [code]
# Initialize the Seq2SeqTrainer with the specified parameters
trainer = Seq2SeqTrainer(
    model=model,                          # The model to be trained
    args=training_args,                   # The training arguments defined earlier
    data_collator=data_collator,          # The data collator for dynamic padding
    train_dataset=tokenized_datasets["train"],  # The tokenized training dataset
    tokenizer=tokenizer,                  # The tokenizer used for preprocessing
)

# %% [code]
trainer.train()

# %% [code]
model = BetterTransformer.reverse(model)

# %% [code]
model.save_pretrained("../data/checkpoints/nllb")
tokenizer.save_pretrained("../data/checkpoints/nllb")
