# Supplementary material for: TurkMedNLI: a Turkish medical natural language inference dataset through large language model based translation
Source: PeerJ Comput Sci. 2025 Jan 30;11:e2662. doi: 10.7717/peerj-cs.2662 (PMC11888880; doi:10.7717/peerj-cs.2662)
Supplement: Supplemental Information 1 — “model_fine_tuning” contains Llama3.1 model Supervised fine tuning codes along with BERT model fine tuning and NLLB fine tuning test code. “model_inference” contains llama3.1 model inference where abbreviations extracted and sentences normalised. NLLB codes are used to translate all the sentences and abbreviations. “utilities” contains helper functions, EDA scripts and MEDAL data filtering codes. [file peerj-cs-11-2662-s001.zip › turkmednli/model_fine_tuning/meta_llama3_1_train.ipynb]

# %% [code]
from transformers import TrainingArguments
from trl import SFTTrainer
from unsloth import FastLanguageModel
from datasets import load_dataset, concatenate_datasets
import os
import wandb
import torch

# %% [code]
wandb.login()
os.environ["WANDB_PROJECT"]="meta_llama3.1"
os.environ["WANDB_WATCH"]="true"

# %% [code]
max_seq_length = 2048 # Supports automatic RoPE Scaling

model, tokenizer = FastLanguageModel.from_pretrained(
    model_name = "../data/language_models/Meta-Llama-3.1-8B-Instruct",
    max_seq_length = max_seq_length,
    dtype = torch.bfloat16,
    load_in_4bit= True,
    device_map = 'auto',
)

# tokenizer.add_eos_token = True,
# tokenizer.add_bos_token = True,
tokenizer.add_tokens(["<pad>"])
tokenizer.pad_token = "<pad>"
tokenizer.padding_side = "right"

# %% [code]
# .select(range(5000))

positive_examples = load_dataset(
    "json", data_files="../data/llama3/medal_abbr_extension_positive_examples.jsonl", split="train"
).select(range(10000)).train_test_split(test_size=0.05, seed=42)

negative_examples = load_dataset(
    "json", data_files="../data/llama3/medal_abbr_extension_negative_examples.jsonl", split="train"
).select(range(10000)).train_test_split(test_size=0.05, seed=42)

# %% [code]
def process_dataset(dataset, tokenizer):
    return (
        dataset.map(
            lambda x: {
                "formatted_chat": tokenizer.apply_chat_template(
                    x["messages"], tokenize=False, add_generation_prompt=False
                ) + tokenizer.eos_token
            }
        )
        .remove_columns("messages")
        .rename_column("formatted_chat", "messages")
    )

# %% [code]
# Concatenate and process the train splits
train_dataset = concatenate_datasets([positive_examples["train"], negative_examples["train"]])
train_dataset = process_dataset(train_dataset, tokenizer)

# Concatenate and process the test splits
test_dataset = concatenate_datasets([positive_examples["test"], negative_examples["test"]])
test_dataset = process_dataset(test_dataset, tokenizer)

# %% [code]
model = FastLanguageModel.get_peft_model(
    model,
    r = 32,
    lora_alpha = 8,
    lora_dropout = 0, # Dropout = 0 is currently optimized
    bias = "none",    # Bias = "none" is currently optimized
    use_gradient_checkpointing = "unsloth",
    random_state=42,
    max_seq_length = max_seq_length,
    use_rslora=False,
    loftq_config=None
)

print(model.print_trainable_parameters())

# %% [code]
args = TrainingArguments(
    output_dir="../data/checkpoints/checkpoints/",
    per_device_train_batch_size=8, 
    gradient_checkpointing=True,
    num_train_epochs=1,
    optim="adamw_8bit",
    bf16=True,
    bf16_full_eval=True,
    eval_steps=100,
    logging_steps=20,
    save_steps=100,
    evaluation_strategy="epoch",
    per_device_eval_batch_size=4,
    save_strategy="epoch",
    learning_rate=2e-4,
    max_grad_norm=0.3,
    warmup_ratio=0.03,
    lr_scheduler_type="linear", 
    seed = 42,
    weight_decay=0.01,
    neftune_noise_alpha=5,
    group_by_length=True,
    report_to="wandb",  # enable logging to W&B
    run_name="llama3.1-linear-42-finetune-less-example"  # name of the W&B run (optional) 
)

# %% [code]
trainer = SFTTrainer(
    model = model,
    args = args,
    train_dataset = train_dataset,
    eval_dataset = test_dataset, 
    dataset_text_field = "messages",
    max_seq_length = max_seq_length,
    packing=True,
    eval_packing=True,
    dataset_num_proc=8,
    dataset_kwargs={
        "add_special_tokens": False,  # We template with special tokens
        "append_concat_token": False, # No need to add additional separator token
    }
)
trainer.train()

# %% [raw]
# Extender results

TrainOutput(
    global_step=4814,
    training_loss=0.5982962067710645,
    metrics={
        "train_runtime": 46362.0055,
        "train_samples_per_second": 0.831,
        "train_steps_per_second": 0.104,
        "total_flos": 3.591294316720423e18,
        "train_loss": 0.5982962067710645,
        "epoch": 2.0,
    },
)
