# Supplementary material for: TurkMedNLI: a Turkish medical natural language inference dataset through large language model based translation
Source: PeerJ Comput Sci. 2025 Jan 30;11:e2662. doi: 10.7717/peerj-cs.2662 (PMC11888880; doi:10.7717/peerj-cs.2662)
Supplement: Supplemental Information 1 — “model_fine_tuning” contains Llama3.1 model Supervised fine tuning codes along with BERT model fine tuning and NLLB fine tuning test code. “model_inference” contains llama3.1 model inference where abbreviations extracted and sentences normalised. NLLB codes are used to translate all the sentences and abbreviations. “utilities” contains helper functions, EDA scripts and MEDAL data filtering codes. [file peerj-cs-11-2662-s001.zip › turkmednli/model_inference/facebook_nllb_inference.ipynb]

# %% [markdown]
# NLLB-200 Model Translation Script

# %% [code]
from transformers import AutoModelForSeq2SeqLM, pipeline
from sacrebleu import corpus_bleu, corpus_chrf
import torch
from transformers import AutoModelForSeq2SeqLM, NllbTokenizerFast
from datasets import load_dataset, Dataset
from transformers.pipelines.pt_utils import KeyDataset
import pandas as pd
import json
from tqdm import tqdm
import re
import yaml
import nltk                                                                                                                                                                                                            

# %% [code]
base_model = "../data/language_models/nllb-200-3.3B/"

# Model max length 1024, single / pair sentence length 1022
tokenizer = NllbTokenizerFast.from_pretrained(
    base_model, 
    src_lang="eng_Latn", 
    tgt_lang="tur_Latn",
    padding=False
)

model = AutoModelForSeq2SeqLM.from_pretrained(
    base_model,
    device_map="auto",
    torch_dtype=torch.float32
)

# %% [code]
nllb_translator_pipeline = pipeline(
    task="translation",
    model=model,
    src_lang="eng_Latn",
    tgt_lang="tur_Latn",
    torch_dtype=torch.float32,
    tokenizer=tokenizer,
    device_map="auto",
    max_length=1000,
    use_cache=True,
    temperature=1.0,
    do_sample=False,
    num_beams=7  # Enable beam search with a reasonable number of beams
)

# %% [markdown]
# MedNLI Direct Translation Step
- In this stage the sentences translated without processed trough Llama3

# %% [code]
# Read the data into a DataFrame
with open("../data/med_nli/translation/mli_train_v1_tr_abbreviation_tr_normalized.jsonl", 'r') as f:
    med_nli = pd.DataFrame(json.loads(line) for line in f)

# %% [code]
with open('../utilities/prompts.yaml', 'r') as file:
    words_to_lowercase = yaml.safe_load(file)['words_to_lowercase_mednli']

# %% [markdown]
- Process sentences and prune from de identification tags

# %% [code]
# Define the function to clean and transform the sentences
def process_sentence(sentence, normal_words):
    
    # Remove patterns like [**...**] and surrounding non-word characters, then strip leading/trailing spaces
    sentence = re.sub(r'\W*\[\*\*.*?\*\*\]\W*', ' ', sentence).strip()

    # Replace multiple spaces with a single space
    sentence = ' '.join(sentence.split())

    # Tokenize the sentence into words
    tokenized_sentence = nltk.word_tokenize(sentence)
    
    # Lowercase the words that are in the normal_words list, and join them back into a sentence
    return ' '.join([word.lower() if word in normal_words else word for word in tokenized_sentence])

# Apply the process_sentence function to the 'sentence1' column of the DataFrame
med_nli['sentence1'] = med_nli['sentence1'].apply(lambda x: process_sentence(x, words_to_lowercase))

# Apply the process_sentence function to the 'sentence2' column of the DataFrame
med_nli['sentence2'] = med_nli['sentence2'].apply(lambda x: process_sentence(x, words_to_lowercase))

# Select only the required columns from the DataFrame
med_nli = med_nli[['sentence1', 'sentence2', 'pairID', 'gold_label']]

# %% [markdown]
- Translate sentences

# %% [code]
tqdm.pandas()

# Define a function to translate a sentence
def translate(row):
    row['sentence1_normalized_tr'] = nllb_translator_pipeline(row['sentence1_normalized'])[0]['translation_text']
    row['sentence2_normalized_tr'] = nllb_translator_pipeline(row['sentence2_normalized'])[0]['translation_text']
    return row

# Apply the function to each row of the DataFrame
med_nli = med_nli.progress_apply(translate, axis=1)

# %% [code]
json_data = med_nli.to_json(orient='records', lines=True, force_ascii=False).replace(r'\/', '/')

with open('../data/med_nli/translation/mli_train_v1_tr_abbreviation_tr_normalized_tr.jsonl', 'w', encoding='utf-8') as file:
    file.write(json_data)

# %% [markdown]
# MedNLI Extended Abbreviation Translation

# %% [code]
# Read the JSONL file and load it directly into a DataFrame
med_nli = pd.read_json("../data/med_nli/translation/mli_train_v1_tr_abbreviation_tr_normalized.jsonl", lines=True)

# %% [code]
# Iterate over each row in the DataFrame 'med_nli' with a progress bar
for index, row in tqdm(med_nli.iterrows(), total=med_nli.shape[0]):

    # Check if 'sentence1_abbreviations_extended' is not empty
    if row['sentence1_abbreviations_extended']:
        
        # Split the extended abbreviations in 'sentence1' by '|'
        sentence1_parts = row['sentence1_abbreviations_extended'].split("|")

        # Translate each part using the NLLB translator pipeline
        translated_parts = [nllb_translator_pipeline(part)[0]['translation_text'] for part in sentence1_parts]

        # Join the translated parts with '|' and store in the DataFrame
        med_nli.loc[index, 'sentence1_abbreviations_extended_tr'] = "|".join(translated_parts)
    else:
        # If no extended abbreviations, set the corresponding column to None
        med_nli.loc[index, 'sentence1_abbreviations_extended_tr'] = None

    # Check if 'sentence2_abbreviations_extended' is not empty
    if row['sentence2_abbreviations_extended']:
        
        # Split the extended abbreviations in 'sentence2' by '|'
        sentence2_parts = row['sentence2_abbreviations_extended'].split("|")

        # Translate each part using the NLLB translator pipeline
        translated_parts = [nllb_translator_pipeline(part)[0]['translation_text'] for part in sentence2_parts]
        
        # Join the translated parts with '|' and store in the DataFrame
        med_nli.loc[index, 'sentence2_abbreviations_extended_tr'] = "|".join(translated_parts)
    else:
        # If no extended abbreviations, set the corresponding column to None
        med_nli.loc[index, 'sentence2_abbreviations_extended_tr'] = None

# %% [code]
json_data = med_nli.to_json(orient='records', lines=True, force_ascii=False).replace(r'\/', '/')

with open('../data/med_nli/translation/mli_train_v1_tr_abbreviation_tr_normalized.jsonl', 'w', encoding='utf-8') as file:
    file.write(json_data)

# %% [markdown]
# Model Evaluation
- Model evaluation with comperative result (also can be used for fine tuned versions)

# %% [markdown]
- Load the dataset from the JSON file and print the type and a sample of the dataset

# %% [code]
dataset = load_dataset("wmt18", "tr-en", split="test")

english_texts = [ex["translation"]["en"] for ex in dataset]
english_texts = Dataset.from_dict({"text": english_texts})

# %% [markdown]
- Translate all English texts to Turkish using the initialized NLLB translation pipeline. Store the translated texts in a list.

# %% [code]
translated_texts = []

for out in tqdm(nllb_translator_pipeline(KeyDataset(english_texts, "text"))):
    translated_texts.append(out[0]["translation_text"])

# %% [markdown]
- Write this data to a new JSON file for further analysis.


# %% [code]
translations = [
    {
        "en": text["translation"]["en"],
        "original_tr": text["translation"]["tr"],
        "translated_tr": tr,
    }
    for text, tr in zip(dataset, translated_texts)
]

original_tr = [item["original_tr"] for item in translations]
translated_tr = [item["translated_tr"] for item in translations]

# %% [markdown]
- Calculate the BLEU and chrF score for the translations and print it.

# %% [code]
bleu_score = corpus_bleu(translated_tr, [original_tr]).score
print(f"BLEU Score: {bleu_score}")

chrf_score = corpus_chrf(translated_tr, [original_tr]).score #, word_order=2
print(f"chrF++ Score: {chrf_score}")

# %% [raw]
** NORMAL TRANSFORMER **
BLEU Score: 19.87896108346271
chrF++ Score: 55.561390043900595

** BETTER TRANSFORMER **
BLEU Score: 19.083438151082024
chrF++ Score: 54.85400078435033

# %% [raw]
****** 1.3B Model ******
- PRED WITH FP32 -
BLEU Score: 18.941452885497593
chrF++ Score: 54.1750554738325

- PRED WITH FP16 -
BLEU Score: 18.917603295196674
chrF++ Score: 54.15791046912596

****** 3.3B Model ******
- PRED WITH FP32 -
BLEU Score: 20.238613196820953
chrF++ Score: 55.86896479561986

- PRED WITH FP16 -
BLEU Score: 20.213045454899394
chrF++ Score: 55.85969630311155
