# Supplementary material for: TurkMedNLI: a Turkish medical natural language inference dataset through large language model based translation
Source: PeerJ Comput Sci. 2025 Jan 30;11:e2662. doi: 10.7717/peerj-cs.2662 (PMC11888880; doi:10.7717/peerj-cs.2662)
Supplement: Supplemental Information 1 — “model_fine_tuning” contains Llama3.1 model Supervised fine tuning codes along with BERT model fine tuning and NLLB fine tuning test code. “model_inference” contains llama3.1 model inference where abbreviations extracted and sentences normalised. NLLB codes are used to translate all the sentences and abbreviations. “utilities” contains helper functions, EDA scripts and MEDAL data filtering codes. [file peerj-cs-11-2662-s001.zip › turkmednli/model_inference/meta_llama3_1_inference.ipynb]

# %% [code]
from unsloth import FastLanguageModel
from peft import PeftModel
from transformers import (
    AutoTokenizer,
    AutoModelForCausalLM,
    pipeline,
    BitsAndBytesConfig,
    set_seed
)

import torch
import transformers
import json
import pandas as pd
from tqdm import tqdm
import re
import nltk
import numpy as np

# %% [code]
max_seq_length = 2048 # Supports automatic RoPE Scaling, so choose any number

model, tokenizer = FastLanguageModel.from_pretrained(
    model_name = "../data/language_models/Meta-Llama-3.1-8B-Instruct",
    max_seq_length = max_seq_length,
    dtype = torch.bfloat16,
    load_in_4bit= False,
    device_map = 'auto',
)

# tokenizer.add_eos_token = True,
# tokenizer.add_bos_token = True,
# tokenizer.add_tokens(["<pad>"])
# tokenizer.pad_token = "<pad>"
# tokenizer.padding_side = "right"

# %% [markdown]
- Fine Tuned Model Adapter

# %% [code]
# Use peft model for abbreviation extraction, for normal use load model directly

model = PeftModel.from_pretrained(model, "../data/checkpoints/checkpoints_finder/checkpoint-4300/")

# %% [code]
def translation(message):

    input_ids = tokenizer.apply_chat_template(
        message, add_generation_prompt=True, return_tensors="pt"
    ).to(model.device)

    terminators = [
        tokenizer.eos_token_id,
        tokenizer.convert_tokens_to_ids("<|eot_id|>"),
    ]

    outputs = model.generate(
        input_ids,
        max_new_tokens=2048,
        eos_token_id=terminators,
        use_cache=True,
        do_sample=True,  # Enables sampling
        temperature=0.5,  # Controls randomness
        top_p=0.6,  # Nucleus sampling
        top_k=50,  # Top-k sampling
        num_beams=7,  # Beam search
        early_stopping=True,
        pad_token_id=128256,
        num_return_sequences=1,
    )
    response = outputs[0][input_ids.shape[-1] :]

    return tokenizer.decode(response, skip_special_tokens=True)

# %% [markdown]
# Abbreviation Extraction

# %% [markdown]
- Read MedNLI

# %% [code]
med_nli = pd.read_json("../data/med_nli/translation/mli_train_v1_tr.jsonl", lines=True)

# %% [markdown]
- Chat Template

# %% [code]
chat_template = [
    {"role": "system", "content": "As a medical examiner your task is to precisely identify and list medical abbreviations from the text, ensuring high accuracy. When providing extended abbreviations, please ensure that the extended form is correct and relevant to the context."},
    {"role": "user", "content": ""}
]

# %% [markdown]
- Text Process Functions

# %% [code]
def process_text(text):
    
    # Search for the pattern '**abbreviations**: [some_text]' in the input text
    abbreviations = re.search(r'\*\*abbreviations\*\*: \[(.*?)\]', text)

    # Search for the pattern '**abbreviations_extended**: [some_text]' in the input text
    abbreviations_extended = re.search(r'\*\*abbreviations_extended\*\*: \[(.*?)\]', text)

    # If the pattern '**abbreviations**: [some_text]' is found, extract the text inside the brackets
    if abbreviations:
        abbreviations = abbreviations.group(1)

    # If the pattern '**abbreviations_extended**: [some_text]' is found, extract the text inside the brackets
    if abbreviations_extended:
        abbreviations_extended = abbreviations_extended.group(1)

    # Return the extracted abbreviations and extended abbreviations
    return abbreviations, abbreviations_extended


def abbreviation_check(text):
    
    # Convert words starting with a capital letter to lowercase
    text = re.sub(r'\b[A-Z][a-z]+\b', lambda match: match.group(0).lower(), text)
    
    # Tokenize the text into words and punctuation
    text = nltk.tokenize.wordpunct_tokenize(text)
    
    # Return a list of tokens that match the pattern for abbreviations (uppercase letters and numbers, optionally ending with 's)
    return [token for token in text if re.search(r'^[A-Z][A-Z0-9]*[\'s]*$', token)]

# %% [markdown]
- Process MedNLI dataframe for abbreviations

# %% [code]
# Iterate over each row in the DataFrame 'med_nli' with a progress bar
for index, row in tqdm(med_nli.iterrows(), total=med_nli.shape[0]):

    # Check if 'sentence1' contains abbreviations
    if abbreviation_check(row['sentence1']):
        # Set the content of the chat template to 'sentence1'
        chat_template[1]['content'] = row['sentence1']
        # Process the text to get abbreviations and their extended forms
        abbreviations, abbreviations_extended = process_text(translation(chat_template))

        # Store the abbreviations and their extended forms in the DataFrame
        med_nli.loc[index, 'sentence1_abbreviations'] = abbreviations
        med_nli.loc[index, 'sentence1_abbreviations_extended'] = abbreviations_extended
    else:
        # If no abbreviations, set the corresponding columns to None
        med_nli.loc[index, 'sentence1_abbreviations'] = None
        med_nli.loc[index, 'sentence1_abbreviations_extended'] = None

    # Check if 'sentence2' contains abbreviations
    if abbreviation_check(row['sentence2']):
        # Set the content of the chat template to 'sentence2'
        chat_template[1]['content'] = row['sentence2']
        # Process the text to get abbreviations and their extended forms
        abbreviations, abbreviations_extended = process_text(translation(chat_template))

        # Store the abbreviations and their extended forms in the DataFrame
        med_nli.loc[index, 'sentence2_abbreviations'] = abbreviations
        med_nli.loc[index, 'sentence2_abbreviations_extended'] = abbreviations_extended
    else:
        # If no abbreviations, set the corresponding columns to None
        med_nli.loc[index, 'sentence2_abbreviations'] = None
        med_nli.loc[index, 'sentence2_abbreviations_extended'] = None

# %% [code]
json_data = med_nli.to_json(orient='records', lines=True, force_ascii=False).replace(r'\/', '/')

with open('../data/med_nli/translation/mli_train_v1_tr_abbreviation.jsonl', 'w', encoding='utf-8') as file:
    file.write(json_data)

# %% [markdown]
# Re-Structure MedNLI Pairs
* This stage re-writes the MedNLI pairs using abbreviation information extracted previously. In the result we will obtain more clear sentence structure 

# %% [code]
med_nli = pd.read_json("../data/med_nli/translation/mli_test_v1_tr_abbreviation_tr.jsonl", lines=True)

# %% [markdown]
- Prompt with abbreviation extraction

# %% [code]
def abbreviated_chat_format(abbreviations, extended_abbreviations, sentence):
    # Provide the abbreviation next to its expanded form in parentheses for clarity.
    message = [
        {
            "role": "system",
            "content": f""" As a specialized assistant in medical text refinement, your task is to enhance the readability and precision of the given text without changing its essential content. 
            Perform the following specific tasks carefully:
            Abbreviations Expansion: Identify and expand all medical abbreviations in the text.
            For example, change 'HTN' to 'hypertension'. 
            To help you we have found some abbreviations in the text along with their extended meanings meanings.
            Here are the abbreviations that we could find in thext = {abbreviations}
            Here are the longer forms of the abbreviations: {extended_abbreviations}
            Carefully inspect the given abbreviations and their extended forms some abbreviations are merged together such as FEV1/FVC, forced expiratory volumefirst minute.
            But be careful some abbreviations and their extended for might not be true. 
            Double check the meaning of the abbreviations and their extended forms.
            If there are other abbreviations that you can find in the text, please expand them as well.
            Unit Conversions: Convert all relevant units while preserving the original numerical values:
            Temperatures from Fahrenheit to Celsius.
            Lengths from feet to meters.
            Weights from pounds to kilograms.
            Speeds from miles to kilometers.
            AM and PM to 24-hour format.
            Preserve Numerical and Structural Integrity: Maintain all original numbers and their placements within the text. Alterations to numeric data are not allowed unless it is a part of unit conversion.
            Contextual Accuracy: Ensure that the rephrased text retains the original medical context and meaning, reflecting accurate and precise medical information.
            Grammatical and Natural Phrasing: Rephrase the text to ensure it is grammatically correct and structured naturally in English, adhering to medical accuracy.
            Be sure of the text you have created this is a very important task.
            Medical data is very sensitive and must be handled with care.
            Some sentences may be short and simple, while others may be long and complex.
            Example:
            Original: 'The patient has HTN, weighs 180 lbs, and their temperature was 101°F.'
            Refined: 'The patient has hypertension (HTN), weighs 81.65 kilograms, and their temperature was 38.33°C.'
            If there is nothing to change in  the sentence, please write the exact same sentence word by word without adding or deleting any word. Ensure input sentence is not changed in any way.
            Just provide the output dont add any extra information.
            """,
        },
        {
            "role": "user",
            "content": f"""{sentence}""",
        },
    ]

    return message

# use **response=** to provide your and provide it in one line.

# %% [markdown]
- Prompt that redefines the sentences without abbreviations

# %% [code]
def normal_chat_format(sentence):

    message = [
        {
            "role": "system",
            "content": """
            As a specialized assistant in medical text refinement, your role is to enhance the clarity and accuracy of the provided text, adhering strictly to the given guidelines without altering the essential medical content:
            Unit Conversions: If mentioned, convert all relevant units while ensuring the original numerical values are retained:
            Temperatures from Fahrenheit to Celsius.
            Lengths from feet to meters.
            Weights from pounds to kilograms.
            Speeds from miles to kilometers.
            AM and PM to 24-hour format.
            Preserve Numerical and Structural Integrity: All original numbers and their positions within the sentence must be preserved exactly.
            Contextual Accuracy: The rephrased sentence must retain its original medical context and meaning, reflecting accurate medical knowledge.
            Grammatical and Natural Phrasing: While converting units, rephrase the sentence to ensure grammatical correctness and natural flow in English, adhering strictly to medical accuracy.
            Example:
            Original: 'The patient is 5 feet 6 inches tall and ran a 5-mile race in 40 minutes.'
            Refined: 'The patient is 1.68 meters tall and ran an 8.05-kilometer race in 40 minutes.'
            Do not include additional information or explanations. 
            Some sentences may be short and simple, while others may be long and complex.
            If there is nothing to change in  the sentence, please write the exact same sentence word by word without adding or deleting any word. 
            Just provide the output dont add any extra information.
            Ensure input sentence is not changed in any way.
            """,
        },
        {
            "role": "user",
            "content": f"""{sentence}""",
        },
    ]

    return message

# %% [markdown]
## Re Structure Premises (Sentence1)

- sentence1 is composed of same sentence for three labels. To reduce complexity and increse consistency we can group them and process only once

# %% [code]
med_nli['group_flag'] = med_nli.groupby('sentence1').ngroup()

# %% [raw]
# Count the frequency of each group
group_counts = med_nli['group_flag'].value_counts()

# Find the groups that appear less or more than three times
invalid_groups = group_counts[group_counts != 3]

# Print the invalid groups
print(invalid_groups)

# %% [code]
# Initialize a dictionary to store the processed sentences
processed_sentences = {}

# Iterate over each row in the DataFrame with a progress bar
for index, row in tqdm(med_nli.iterrows(), total=med_nli.shape[0]):
    group_flag = row['group_flag']

    # If the group has been processed before, copy the result
    if group_flag in processed_sentences:
        # Assign the previously processed sentence to the current row
        med_nli.loc[index, 'sentence1_normalized'] = processed_sentences[group_flag]
    else:
        # Process the sentence as before
        if row['sentence1_abbreviations']:
            # Create a chat template with abbreviations
            chat_template = abbreviated_chat_format(row['sentence1_abbreviations'], row['sentence1_abbreviations_extended'], row['sentence1'])
            # Translate the chat template
            sentence_normalized = translation(chat_template)
        else:
            # Create a normal chat template without abbreviations
            chat_template = normal_chat_format(row['sentence1'])
            # Translate the chat template
            sentence_normalized = translation(chat_template)

        # Store the result in the dictionary
        processed_sentences[group_flag] = sentence_normalized

        # Assign the result to the current row
        med_nli.loc[index, 'sentence1_normalized'] = sentence_normalized

# %% [markdown]
## Re Structure Hypothesis (Sentence2)
* Sentence2 is unique thus we iterate them as usual

# %% [code]
# Iterate over each row in the DataFrame with a progress bar
for index, row in tqdm(med_nli.iterrows(), total=med_nli.shape[0]):

    # Check if there are abbreviations in 'sentence2'
    if row['sentence2_abbreviations']:
        
        # Create a chat template with abbreviations
        chat_template = abbreviated_chat_format(row['sentence2_abbreviations'], row['sentence2_abbreviations_extended'], row['sentence2'])

        # Translate the chat template and store the result in 'sentence2_normalized'
        med_nli.loc[index, 'sentence2_normalized'] = translation(chat_template)
    else:
        
        # Create a normal chat template without abbreviations
        chat_template = normal_chat_format(row['sentence2'])
        
        # Translate the chat template and store the result in 'sentence2_normalized'
        med_nli.loc[index, 'sentence2_normalized'] = translation(chat_template)

# %% [code]
# Convert the DataFrame to JSON format, dropping the 'group_flag' column
# The JSON is formatted as records, with each record on a new line
# The 'force_ascii=False' ensures that non-ASCII characters are preserved
# The 'replace' method is used to fix escaped forward slashes
json_data = med_nli.drop(columns=['group_flag'], axis=1).to_json(orient='records', lines=True, force_ascii=False).replace(r'\/', '/')

# Open the output file in write mode with UTF-8 encoding
with open('../data/med_nli/translation/mli_test_v1_tr_abbreviation_tr_normalized.jsonl', 'w', encoding='utf-8') as file:
    
    # Write the JSON data to the file
    file.write(json_data)
