# Supplementary material for: TurkMedNLI: a Turkish medical natural language inference dataset through large language model based translation
Source: PeerJ Comput Sci. 2025 Jan 30;11:e2662. doi: 10.7717/peerj-cs.2662 (PMC11888880; doi:10.7717/peerj-cs.2662)
Supplement: Supplemental Information 1 — “model_fine_tuning” contains Llama3.1 model Supervised fine tuning codes along with BERT model fine tuning and NLLB fine tuning test code. “model_inference” contains llama3.1 model inference where abbreviations extracted and sentences normalised. NLLB codes are used to translate all the sentences and abbreviations. “utilities” contains helper functions, EDA scripts and MEDAL data filtering codes. [file peerj-cs-11-2662-s001.zip › turkmednli/utilities/functions.py]

import json
import os
import pandas as pd
from tqdm import tqdm


def extend_text(row):
    """
    Replaces words in the text with corresponding labels based on their locations.

    Args:
        row (pandas.Series): A pandas Series object representing a row of data.

    Returns:
        str: The modified text with replaced labels.
    """

    words = row["TEXT"].split()
    locations = row["LOCATION"].split("|")
    labels = row["LABEL"].split("|")

    for i, location in enumerate(locations):
        words[int(location)] = labels[i]

    return " ".join(words)


def abbreviation_extraction(row):
    """
    Extracts abbreviations from the given row.

    Args:
        row (pandas.Series): A pandas Series object representing a row of data.

    Returns:
        str: A string containing the extracted abbreviations separated by '|'.
    """

    words = row["TEXT"].split()
    locations = list(map(int, row["LOCATION"].split("|")))
    abbreviations = [words[loc] for loc in locations]

    return "|".join(abbreviations)


def remove_abbreviations_from_extended(row):
    """
    This function takes a row of data containing an "ABBREVIATIONS"
    column and a "TEXT_EXTENDED" column.
    It removes any words from the "TEXT_EXTENDED"
    column that are present in the "ABBREVIATIONS" column.

    Args:
        row (dict): A dictionary representing a row of data with
        "ABBREVIATIONS" and "TEXT_EXTENDED" keys.

    Returns:
        dict: The modified row with the filtered "TEXT_EXTENDED" column.
    """

    abbreviations = [abbr.lower() for abbr in row["ABBREVIATIONS"].split("|")]
    extended_words = row["TEXT_EXTENDED"].split()

    # Remove a word if its lowercase form is in the list of lowercase abbreviations
    filtered_words = [
        word for word in extended_words if word.lower() not in abbreviations
    ]

    row["TEXT_EXTENDED"] = " ".join(filtered_words)

    return row


def construct_abbr_extension_prompts(
    df, prompts, user_input_column, assistant_output_column, ai_role
):
    """
    This function takes in a dataframe, a dictionary of prompts,
    and column names for user input and assistant output.
    It constructs a list of prompts by combining the system input,
    user input, and assistant output in a specific format.

    Args:
        df (pandas.DataFrame): The dataframe containing the user input and assistant output.
        prompts (dict): A dictionary of prompts.
        user_input_column (str): The name of the column contains the user input.
        assistant_output_column (str): The name of the column contains the assistant output.
        ai_role (str): The role of the AI system in the conversation.

    Returns:
        list: A list of prompts for training a conversational AI model.
    """

    # Initialize an empty list to store the final prompts
    final_prompts = []

    # Create a list of prompt values
    prompt_values = list(prompts.values())

    # Iterate over the rows of the dataframe
    for i, row in df.iterrows():
        # Select a prompt from the list in a balanced way
        system_input = prompt_values[i % len(prompt_values)]

        # Get the user input and assistant output from the dataframe
        user_input = row[user_input_column]
        assistant_output = row[assistant_output_column]

        # Construct the final prompt using the template
        final_prompt = {
            "messages": [
                {"role": "system", "content": ai_role + system_input},
                {"role": "user", "content": user_input},
                {"role": "assistant", "content": assistant_output},
            ]
        }

        # Append the final prompt to the list
        final_prompts.append(final_prompt)

    # Return the list of conversations
    return final_prompts


def construct_abbr_finder_prompts(df, prompts, ai_role, positive=True):
    """
    Constructs a list of prompts for abbreviation finding
    based on the given dataframe and prompts.

    Parameters:
    - df (pandas.DataFrame): The dataframe containing the data.
    - prompts (dict): A dictionary of prompts.
    - ai_role (str): The role of the AI system in the conversation.
    - positive (bool, optional): Whether to construct prompts for positive cases.

    Returns:
    - list: A list of prompts, where each prompt is a dictionary with 'messages' key
    containing a list of messages  with 'role' and 'content' keys.
    """

    # Initialize an empty list to store the final prompts
    final_prompts = []

    # Create a list of prompt values
    prompt_values = list(prompts.values())

    # Iterate over the rows of the dataframe
    for i, row in enumerate(df.itertuples()):
        # Select a prompt from the list in a balanced way
        system_input = prompt_values[i % len(prompt_values)]

        if positive:
            # Get the user input and assistant output from the dataframe
            user_input = row.TEXT
            assistant_output = f"**abbreviations**: [{row.ABBREVIATIONS}] **abbreviations_extended**: [{row.LABEL}]"

        else:
            # Get the user input and assistant output from the dataframe
            user_input = row.TEXT_EXTENDED
            assistant_output = "No abbreviations found"

        # Construct the final prompt using the template
        final_prompt = {
            "messages": [
                {"role": "system", "content": ai_role + system_input},
                {"role": "user", "content": user_input},
                {"role": "assistant", "content": assistant_output},
            ]
        }

        # Append the final prompt to the list
        final_prompts.append(final_prompt)

    # Return the list of conversations
    return final_prompts


def csv_to_jsonl(file_path: str):
    """
    Converts a CSV file to a JSONL file.

    This function reads a CSV file in chunks,
    converts each chunk to a JSON object, and writes it to a JSONL file.

    Args:
        file_path (str): The path to the CSV file.
    """

    # Create the JSONL file path
    base_name = os.path.splitext(os.path.basename(file_path))[0]
    dir_name = os.path.dirname(file_path)
    jsonl_file_path = os.path.join(dir_name, base_name + ".jsonl")

    chunksize = 500_000  # Adjust this value depending on your available memory

    # Get the number of lines in the file to set up the progress bar
    num_lines = sum(1 for line in open(file_path, encoding="utf-8"))

    with tqdm(total=num_lines) as pbar:
        for chunk in pd.read_csv(file_path, chunksize=chunksize):
            chunk.to_json(jsonl_file_path, orient="records", lines=True, mode="a")
            pbar.update(chunksize)


def mednli_to_excel(file_path: str):
    """
    Converts a MedNLI JSONL file to a pandas DataFrame
    and writes the DataFrame to an Excel file.

    Args:
        file_path (str): The path to the MedNLI JSONL file.
    """

    data = []

    with open(file_path, "r", encoding="utf-8") as f:
        for line in f:
            json_line = json.loads(line)
            data.append(
                [
                    json_line.get("sentence1"),
                    json_line.get("sentence2"),
                    json_line.get("pairID"),
                    json_line.get("gold_label"),
                ]
            )

    df = pd.DataFrame(data, columns=["sentence1", "sentence2", "pairID", "gold_label"])

    # Create the Excel file path
    base_name = os.path.splitext(os.path.basename(file_path))[0]
    dir_name = os.path.dirname(file_path)
    excel_file_path = os.path.join(dir_name, base_name + ".xlsx")

    # Write the DataFrame to an Excel file
    df.to_excel(excel_file_path, index=False)


def print_jsonl_keys(file_path: str) -> None:
    """
    Prints the keys of the JSON object in a JSONL file.

    This function reads the first line of a JSONL file,
    parses it as a JSON object, and prints the keys.

    Args:
        file_path (str): The path to the JSONL file.
    """

    with open(file_path, "r", encoding="utf-8") as f:
        json_line = json.loads(next(f))
        print(json_line.keys())


def get_max_token_length(tokenizer, texts):
    """
    Calculates the maximum token length among a list of texts using a tokenizer.

    Args:
        tokenizer (Tokenizer): The tokenizer object used to encode the texts.
        texts (list): A list of texts to be tokenized.

    Returns:
        int: The maximum token length among the texts.
    """

    token_lengths = [
        len(tokens["input_ids"])
        for tokens in tokenizer.batch_encode_plus(
            texts, return_offsets_mapping=False
        ).values()
    ]
    return max(token_lengths)
