# Supplementary material for: TurkMedNLI: a Turkish medical natural language inference dataset through large language model based translation
Source: PeerJ Comput Sci. 2025 Jan 30;11:e2662. doi: 10.7717/peerj-cs.2662 (PMC11888880; doi:10.7717/peerj-cs.2662)
Supplement: Supplemental Information 1 — “model_fine_tuning” contains Llama3.1 model Supervised fine tuning codes along with BERT model fine tuning and NLLB fine tuning test code. “model_inference” contains llama3.1 model inference where abbreviations extracted and sentences normalised. NLLB codes are used to translate all the sentences and abbreviations. “utilities” contains helper functions, EDA scripts and MEDAL data filtering codes. [file peerj-cs-11-2662-s001.zip › turkmednli/utilities/medal_pre_process.ipynb]

# %% [code]
from tqdm import tqdm
import pandas as pd
import numpy as np
import matplotlib.pyplot as plt
import json
from sklearn.model_selection import train_test_split
import functions as func
import yaml

# %% [markdown]
- Read the data and create metrics

# %% [code]
medal = pd.read_csv(
    "../data/medal/full_data.csv",
    encoding='utf-8'
).drop_duplicates(subset=["TEXT"])

# Abbreviation counts
medal["abbr_counts"] = medal["LOCATION"].map(lambda x: len(x.split("|")))

# Word counts
medal["word_counts"] = medal["TEXT"].map(lambda x: len(x.split(" ")))

# Abbreviation density
medal["abbr_density"] = medal["abbr_counts"] / medal["word_counts"]

# %% [markdown]
- read prompts

# %% [code]
with open('prompts.yaml', 'r') as f:
    prompts = yaml.safe_load(f)

ai_role = prompts['role_assing']
abbr_extention_positive_promts = prompts["abbr_extention_positive_promts"]
abbr_extention_negative_promts = prompts["abbr_extention_negative_promts"]
abbr_finder_positive_prompts = prompts["abbr_finder_positive_prompts"]
abbr_finder_negative_prompts = prompts["abbr_finder_negative_prompts"]

# %% [markdown]
## Check if non-numerical data is exist in LOCATION column

# %% [code]
# Split the LOCATION values by "|", convert to numeric, and check for NaN
medal["is_numeric"] = medal["LOCATION"].apply(
    lambda x: not np.isnan(pd.to_numeric(x.split("|"), errors="coerce")).any()
)

# %% [code]
# Filter the DataFrame for rows where is_numeric is False
filtered_medal = medal[medal["is_numeric"] == False]

filtered_medal.info()

# %% [markdown]
# Abbreviation Distribution

# %% [markdown]
### Box plot abbreviation density for outliers

# %% [code]
plt.boxplot(medal["abbr_density"].dropna())
plt.title("Box plot of Abbr Density")
plt.xlabel("Abbreviation Density")
plt.show()

# %% [markdown]
- filter the dataframe to remove outliers and perserve more explanatory examples.

# %% [code]
Q1 = medal["abbr_density"].quantile(0.25)
Q3 = medal["abbr_density"].quantile(0.75)
IQR = Q3 - Q1

medal = medal[
    (medal["abbr_density"] >= Q1 - 1.5 * IQR)
    & (medal["abbr_density"] <= Q3 + 1.5 * IQR)
]

# %% [markdown]
### Box plot for word count to prune outliers. 

# %% [code]
plt.boxplot(medal["word_counts"].dropna())
plt.title("Box plot of word counts")
plt.xlabel("Word Counts")
plt.show()

# %% [markdown]
- filter the dataframe to remove outliers and perserve more explanatory examples.

# %% [code]
Q1 = medal["word_counts"].quantile(0.25)
Q3 = medal["word_counts"].quantile(0.75)
IQR = Q3 - Q1

medal = medal[
    (medal["word_counts"] >= Q1 - 1.5 * IQR) 
    & (medal["word_counts"] <= Q3 + 1.5 * IQR)
]

# %% [markdown]
### Abbreviation density per abbreviation size

# %% [code]
fig, axs = plt.subplots(5, 4, figsize=(15, 15))
axs = axs.ravel()

for i in range(1, 21):
    data = medal[medal["abbr_counts"] == i]["abbr_density"]
    axs[i - 1].hist(data.dropna(), bins=20, edgecolor="black")
    axs[i - 1].axvline(data.median(), color="red", linestyle="dashed", linewidth=2)
    axs[i - 1].set_title(f"Abbr Count: {i}")

plt.tight_layout()
plt.show()

# %% [markdown]
# Long Context Dataset Filtering Process For Positive Examples

# %% [markdown]
### Filter rows where abbr density is higher than median

# %% [code]
# Calculate the median 'abbr_density' for each 'abbr_counts' value
medians = medal.groupby("abbr_counts")["abbr_density"].median()

# Create a new column 'median_density' in the DataFrame that contains the median 'abbr_density' for each 'abbr_counts' value
medal["median_density"] = medal["abbr_counts"].map(medians)

# Filter the DataFrame to include rows where 'abbr_density' is greater than 'median_density'
medal = medal[medal["abbr_density"] > medal["median_density"]]

# Drop the 'median_density' column as it's no longer needed
medal = medal.drop(columns="median_density")

# %% [markdown]
### Prune duplicated LABEL based on max abbreviation density

- medal has duplicated LABEL examples, we take the highest abbreviation density out of the duplicates

# %% [code]
# Create a new column 'duplicate_flag' that is True for duplicated 'LABEL' values and False otherwise
medal['duplicate_flag'] = medal.duplicated('LABEL', keep=False)

# Assign a unique integer to each group of duplicates
medal.loc[medal['duplicate_flag'], 'duplicate_group'] = medal[medal['duplicate_flag']].groupby('LABEL').ngroup()

# Select the row with the highest 'abbr_density' for each group of duplicates
idx_max_density = medal[medal['duplicate_flag']].groupby('duplicate_group')['abbr_density'].idxmax()

# Create a boolean Series that is True for rows that are either not duplicated or have the highest 'abbr_density' among duplicates
is_max_density_or_not_duplicate = medal.index.isin(idx_max_density) | ~medal['duplicate_flag']

# Filter the DataFrame to include these rows
medal = medal[is_max_density_or_not_duplicate]

# Drop the 'duplicate_flag' and 'duplicate_group' columns as they're no longer needed
medal = medal.drop(columns=['duplicate_flag', 'duplicate_group'])

# %% [markdown]
### Prune lower count abbreviations if seen in higher count abbreviations.
- if an abbreviation is seen in more complex sentence, less complex example is discarted

# %% [code]
for abbr_count in tqdm(range(1, len(medal['abbr_counts'].value_counts().sort_index().index))):
    
    abbr_list = set([abbr for label in medal[medal['abbr_counts'] > abbr_count]['LABEL'] for abbr in label.split('|')])

    # Create a boolean Series where each value is True if all abbreviations are in abbr_list and False otherwise
    is_in_abbr_list = medal[medal['abbr_counts'] == abbr_count]['LABEL'].map(lambda x: all(abbr in abbr_list for abbr in x.split('|')))

    # Use this Series to filter the DataFrame and drop the matching rows
    medal.drop(medal[medal['abbr_counts'] == abbr_count][is_in_abbr_list].index, inplace=True)

medal.reset_index(drop=True, inplace=True)

# %% [markdown]
### Extend abbreviated sentences 

# %% [code]
medal["TEXT_EXTENDED"] = medal.apply(func.extend_text, axis=1)

# %% [code]
medal.drop(columns=["abbr_counts", "word_counts", "abbr_density"]).to_excel(
    "../data/medal_positive_examples_preprocessed.xlsx", index=False
)

# %% [markdown]
### Prompt Injection and Positive Training Dataset Creation

# %% [code]
medal = pd.read_excel('../data/medal_positive_examples_preprocessed.xlsx')[['TEXT','TEXT_EXTENDED']]

# %% [code]
final_prompts = func.construct_abbr_extension_prompts(
    df=medal,
    prompts=abbr_extention_positive_promts,
    user_input_column="TEXT",
    assistant_output_column="TEXT_EXTENDED",
    ai_role=ai_role
)

with open("../data/medal_positive_examples.jsonl", "w", encoding="utf-8") as f:
    for conversation in final_prompts:
        json.dump(conversation, f, ensure_ascii=False)
        f.write("\n")

# %% [markdown]
# Short Examples for Abbreviation Extension Fine Tuning

* Instead of using long context examples, using short examples proven better accuracy. Thus we only take up to 40 words and create positive negative examples from these sentences

# %% [code]
filtered_medal = medal.query(
    "0.00 <=  abbr_density <= 0.5 and word_counts <= 40"
).reset_index(drop=True)

filtered_medal.info()

# %% [code]
# Extend the abbreviated sentences in to full form
filtered_medal['TEXT_EXTENDED'] = filtered_medal.apply(func.extend_text, axis=1)

# Create abbrevations column for each example. This will be used in the next step.
filtered_medal['ABBREVIATIONS'] = filtered_medal.apply(func.abbreviation_extraction, axis=1)

# Remove the duplicated abbreviations from the extended text.
filtered_medal = filtered_medal.apply(func.remove_abbreviations_from_extended, axis=1)

# %% [code]
import matplotlib.pyplot as plt

# Scatter plot for abbreviation density vs word counts
plt.scatter(filtered_medal['abbr_density'], filtered_medal['word_counts'])
plt.title('Abbreviation Density vs. Word Counts')
plt.xlabel('Abbreviation Density')
plt.ylabel('Word Counts')
plt.show()

# %% [code]
# Splitting the dataset into 60% for positive examples and 40% for negative examples
positive_examples, negative_examples = train_test_split(filtered_medal, test_size=0.4, random_state=42)

# %% [markdown]
## Export Positive Examples

# %% [code]
final_prompts = func.construct_abbr_extension_prompts(
    df=positive_examples,
    prompts=abbr_extention_positive_promts,
    user_input_column="TEXT",
    assistant_output_column="TEXT_EXTENDED",
    ai_role=ai_role
)

# %% [code]
with open("../data/medal_abbr_extension_positive_examples.jsonl", "w", encoding="utf-8") as f:
    for conversation in final_prompts:
        json.dump(conversation, f, ensure_ascii=False)
        f.write("\n")

# %% [markdown]
## Export Negative Examples

# %% [code]
final_prompts = func.construct_abbr_extension_prompts(
    df=negative_examples,
    prompts=abbr_extention_negative_promts,
    user_input_column="TEXT_EXTENDED",
    assistant_output_column="TEXT_EXTENDED",
    ai_role=ai_role
)

# %% [code]
with open("../data/medal_abbr_extension_negative_examples.jsonl", "w", encoding="utf-8") as f:
    for conversation in final_prompts:
        json.dump(conversation, f, ensure_ascii=False)
        f.write("\n")

# %% [markdown]
# Short Examples for Abbreviation Finder Fine Tuning

# %% [code]
filtered_medal = medal.query(
    "0.00 <=  abbr_density <= 0.5 and word_counts <= 40"
).reset_index(drop=True)

filtered_medal.info()

# %% [code]
# Extend the abbreviated sentences in to full form
filtered_medal['TEXT_EXTENDED'] = filtered_medal.apply(func.extend_text, axis=1)

# Create abbrevations column for each example. This will be used in the next step.
filtered_medal['ABBREVIATIONS'] = filtered_medal.apply(func.abbreviation_extraction, axis=1)

# Remove the duplicated abbreviations from the extended text.
filtered_medal = filtered_medal.apply(func.remove_abbreviations_from_extended, axis=1)

# %% [code]
# Splitting the dataset into 60% for positive examples and 40% for negative examples
positive_examples, negative_examples = train_test_split(filtered_medal, test_size=0.4, random_state=42)

# %% [markdown]
## Export Positive Examples

# %% [code]
final_prompts = func.construct_abbr_finder_prompts(
    positive_examples, 
    abbr_finder_positive_prompts, 
    ai_role=ai_role,
    positive=True
)

# %% [code]
with open('../data/medal_abbr_finder_positive_examples.jsonl', 'w', encoding='utf-8') as f:
    for conversation in final_prompts:
        json.dump(conversation, f, ensure_ascii=False)
        f.write('\n')

# %% [markdown]
## Export Negative Examples

# %% [code]
final_prompts = func.construct_abbr_finder_prompts(
    negative_examples, 
    abbr_finder_negative_prompts, 
    ai_role=ai_role,
    positive=False
)

# %% [code]
with open('../data/medal_abbr_finder_negative_examples.jsonl', 'w', encoding='utf-8') as f:
    for conversation in final_prompts:
        json.dump(conversation, f, ensure_ascii=False)
        f.write('\n')

# %% [markdown]
# Abbreviation Propotion for Positive Examples

# %% [code]
import matplotlib.pyplot as plt

# Scatter plot for abbreviation density vs word counts
plt.scatter(positive_examples['abbr_density'], positive_examples['word_counts'])
plt.title('Abbreviation Density vs. Word Counts')
plt.xlabel('Abbreviation Density')
plt.ylabel('Word Counts')
plt.show()

# %% [code]
# Histogram for abbreviation density
plt.hist(positive_examples['abbr_density'], bins=15)  # Adjust the number of bins as needed
plt.title('Histogram of Abbreviation Density')
plt.xlabel('Abbreviation Density')
plt.ylabel('Frequency')
plt.show()

# %% [code]
file_path = "../data/nli-datasets/med_nli/mli_train_v1_tr.jsonl"

# Read the .jsonl file into a pandas DataFrame
med_nli = pd.read_json(file_path, lines=True)

# %% [code]
labels_positive = set([label.lower() for sublist in positive_examples['LABEL'].str.split('|') for label in sublist])
sent1 = [label.lower() for sublist in med_nli['sentence1_abbreviations_extended'].dropna().str.split('|') for label in sublist]
sent2 = [label.lower() for sublist in med_nli['sentence2_abbreviations_extended'].dropna().str.split('|') for label in sublist]

med_nli_abbr = set(sent1 + sent2)
