# Supplementary material for: TurkMedNLI: a Turkish medical natural language inference dataset through large language model based translation
Source: PeerJ Comput Sci. 2025 Jan 30;11:e2662. doi: 10.7717/peerj-cs.2662 (PMC11888880; doi:10.7717/peerj-cs.2662)
Supplement: Supplemental Information 1 — “model_fine_tuning” contains Llama3.1 model Supervised fine tuning codes along with BERT model fine tuning and NLLB fine tuning test code. “model_inference” contains llama3.1 model inference where abbreviations extracted and sentences normalised. NLLB codes are used to translate all the sentences and abbreviations. “utilities” contains helper functions, EDA scripts and MEDAL data filtering codes. [file peerj-cs-11-2662-s001.zip › turkmednli/utilities/mednli_post_analysis.ipynb]

# %% [code]
import json
import pandas as pd
import re
import numpy as np
import statsmodels as sm
import pingouin as pg


# import nltk
# nltk.download('punkt')

# %% [code]
med_nli = pd.read_excel('dev.xlsx')

# %% [code]
json_data = med_nli.to_json(orient='records', lines=True, force_ascii=False).replace(r'\/', '/')
with open('../data/nli-datasets/med_nli/mli_dev_v1_tr.jsonl', 'w', encoding='utf-8') as file:
    file.write(json_data)

# %% [markdown]
# Re-order MedNLI

# %% [code]
order = [
    "sentence1",
    "sentence1_tr",
    "sentence1_normalized",
    "sentence1_normalized_tr",
    "sentence1_abbreviations",
    "sentence1_abbreviations_extended",
    "sentence1_abbreviations_extended_tr",
    "pairID",
    "gold_label",
    "sentence2",
    "sentence2_tr",
    "sentence2_normalized",
    "sentence2_normalized_tr",
    "sentence2_abbreviations",
    "sentence2_abbreviations_extended",
    "sentence2_abbreviations_extended_tr",
]

med_nli = pd.read_json('../data/nli-datasets/med_nli/mli_test_v1_tr.jsonl', lines=True)
med_nli = med_nli[order]

# med_nli.columns = med_nli.columns.str.strip()

json_data = med_nli.to_json(orient='records', lines=True, force_ascii=False).replace(r'\/', '/')
with open('../data/nli-datasets/med_nli/mli_test_v1_tr.jsonl', 'w', encoding='utf-8') as file:
    file.write(json_data)

# %% [markdown]
# Check Consistency by NGroup (Sentence1 Grouping)
- Check if all abbreviations / normalised sentences / normalised translation and others are consistent with sentence1 ngroup

# %% [code]
med_nli = pd.read_json('../data/nli-datasets/med_nli/mli_train_v1_tr.jsonl', lines=True)
med_nli['group_flag'] = med_nli.groupby('sentence1').ngroup()

# med_nli.dropna(subset=['sentence1_abbreviations_extended_tr'], inplace=True)

# %% [code]
# Group by 'group_flag' and check if all 'sentence1_normalized' values within each group are the same
def check_group_consistency(df):
	return df['sentence1_tr'].nunique() == 1

# Apply the check to each group, excluding the grouping columns
consistency_check = med_nli.groupby('group_flag', group_keys=False).apply(check_group_consistency)

# Display groups that do not meet the consistency condition
inconsistent_groups = consistency_check[consistency_check == False]
print("Inconsistent groups:", inconsistent_groups.index.tolist())

inconsistent_count = len(inconsistent_groups)
print("Total count of inconsistent groups:", inconsistent_count)

# %% [code]
med_nli[med_nli['group_flag']==8].head()

# %% [markdown]
# abbreviation and extended concistency
- check if abbreviation count and extended count matches

# %% [code]
med_nli = pd.read_json('../data/nli-datasets/med_nli/mli_test_v1_tr.jsonl', lines=True)

# %% [code]
# Function to count abbreviations
def count_abbreviations(column):
	return column.dropna().str.split('|').apply(len)

# Count abbreviations in each column
abbrev_count = count_abbreviations(med_nli['sentence1_abbreviations'])
extended_count = count_abbreviations(med_nli['sentence1_abbreviations_extended'])
extended_tr_count = count_abbreviations(med_nli['sentence1_abbreviations_extended_tr'])

# Check if counts match
matches = (abbrev_count == extended_count) & (abbrev_count == extended_tr_count)

# Get indices where counts do not match
mismatch_indices = matches[matches == False].index.tolist()

print("Indices where counts do not match:", mismatch_indices)
print("Total mismatches:", len(mismatch_indices))

# %% [markdown]
# Abbreviation Count and Extended count

# %% [code]
train = pd.read_json('../data/nli-datasets/med_nli/mli_train_v1_tr.jsonl', lines=True)
dev = pd.read_json('../data/nli-datasets/med_nli/mli_dev_v1_tr.jsonl', lines=True)
test = pd.read_json('../data/nli-datasets/med_nli/mli_test_v1_tr.jsonl', lines=True)

med_nli = pd.concat([train, dev, test])

# %% [code]
# Function to extract, split, and get unique abbreviations
def get_unique_abbreviations(df, column_name):
	return df[column_name].dropna().str.split('|').explode().unique().tolist()

# Extract and get unique abbreviations for sentence1 and sentence2
sent1_abbreviations = get_unique_abbreviations(med_nli, 'sentence1_abbreviations')
sent2_abbreviations = get_unique_abbreviations(med_nli, 'sentence2_abbreviations')

# Combine and get total unique abbreviations
total_abbreviations = list(set(sent1_abbreviations + sent2_abbreviations))

print("Distinct abbreviations size sent1:", len(sent1_abbreviations))
print("Distinct abbreviations size sent2:", len(sent2_abbreviations))
print("Total distinct abbreviations size:", len(total_abbreviations))

# Extract and get unique abbreviations for extended columns
sent1_abbreviations_extended = get_unique_abbreviations(med_nli, 'sentence1_abbreviations_extended')
sent2_abbreviations_extended = get_unique_abbreviations(med_nli, 'sentence2_abbreviations_extended')

# Combine and get total unique abbreviations for extended columns
total_abbreviations_extended = list(set(sent1_abbreviations_extended + sent2_abbreviations_extended))

print("Distinct abbreviations size sent1 extended:", len(sent1_abbreviations_extended))
print("Distinct abbreviations size sent2 extended:", len(sent2_abbreviations_extended))
print("Total distinct abbreviations size extended:", len(total_abbreviations_extended))

# %% [markdown]
# Sampling for Manuel Evaluation

# %% [code]
train = pd.read_json('../data/nli-datasets/med_nli/mli_train_v1_tr.jsonl', lines=True)
dev = pd.read_json('../data/nli-datasets/med_nli/mli_dev_v1_tr.jsonl', lines=True)
test = pd.read_json('../data/nli-datasets/med_nli/mli_test_v1_tr.jsonl', lines=True)

med_nli = pd.concat([train, dev, test])

# %% [markdown]
- maps the abbreviations as keys and sentences as values

# %% [code]
# Assuming med_nli is a pandas DataFrame with the necessary columns

# Step 1: Create a dictionary with all abbreviations as keys
abbreviation_dict = {}

for index, row in med_nli.iterrows():
    # Handle sentence1 abbreviations
    if pd.notnull(row['sentence1_abbreviations_extended']):
        for abbr in row['sentence1_abbreviations_extended'].split('|'):
            if abbr not in abbreviation_dict:
                abbreviation_dict[abbr] = []
                
    # Handle sentence2 abbreviations
    if pd.notnull(row['sentence2_abbreviations_extended']):
        for abbr in row['sentence2_abbreviations_extended'].split('|'):
            if abbr not in abbreviation_dict:
                abbreviation_dict[abbr] = []

# Step 2: Iterate over med_nli to associate sentence1 with abbreviations
for index, row in med_nli.iterrows():
    if pd.notnull(row['sentence1_abbreviations_extended']):
        for abbr in row['sentence1_abbreviations_extended'].split('|'):
            # Step 3: Associate sentence1 with the abbreviation, ensuring uniqueness
            if abbr in abbreviation_dict and row['sentence1'] not in abbreviation_dict[abbr]:
                abbreviation_dict[abbr].append(row['sentence1'])

# abbreviation_dict now contains each abbreviation as keys and lists of unique sentence1s as values

# %% [markdown]
- takes all the distinct values from list of values

# %% [code]
abbr_df_list = []
for abbr, sentences in abbreviation_dict.items():
    for sentence in sentences:
        abbr_df_list.append({'Abbreviation': abbr, 'Sentence': sentence})

abbr_df = pd.DataFrame(abbr_df_list)

# Shuffle rows to minimize selection bias
abbr_df = abbr_df.sample(frac=1).reset_index(drop=True)

# Initialize containers for selected sentences and abbreviation coverage
selected_sentences = set()
abbr_covered = set()

# Backup dictionary in case of duplicates
backup_sentences = {}

# First pass: select unique sentences
for _, row in abbr_df.iterrows():
    if row['Sentence'] not in selected_sentences:
        selected_sentences.add(row['Sentence'])
        abbr_covered.add(row['Abbreviation'])
    else:
        if row['Abbreviation'] not in backup_sentences:
            backup_sentences[row['Abbreviation']] = []
        backup_sentences[row['Abbreviation']].append(row['Sentence'])

# Second pass: handle uncovered abbreviations from backup
for abbr, sentences in backup_sentences.items():
    if abbr not in abbr_covered:
        for sentence in sentences:
            if sentence not in selected_sentences:
                selected_sentences.add(sentence)
                abbr_covered.add(abbr)
                break

# Convert the set to a DataFrame
final_samples_df = pd.DataFrame(list(selected_sentences), columns=['Selected Sentences'])

# Check results
print(f"Total unique samples collected: {len(final_samples_df)}")
if len(final_samples_df) < 1528:
    print(f"Additional samples needed: {1528 - len(final_samples_df)}")
else:
    print("Sampling requirement met.")

# %% [markdown]
- map sentences into medNLI dataset

# %% [code]
# Step 1: Initialize a new column in med_nli for flagging
med_nli['Is_Selected'] = False

# Step 2: Iterate through final_samples_df to get selected sentences
selected_sentences = final_samples_df['Selected Sentences'].unique()

# Step 3: Flag entries in med_nli where sentence1 matches a selected sentence
for sentence in selected_sentences:
    med_nli.loc[med_nli['sentence1'] == sentence, 'Is_Selected'] = True

# Note: This will mark the 'Is_Selected' column as True for rows in med_nli where 'sentence1' matches any of the selected sentences

# %% [markdown]
- subset for manuel evaluation

# %% [code]
# Step 1: Filter rows where Is_Selected is True
selected_df = med_nli[med_nli['Is_Selected'] == True]

# Step 2: Sort by sentence1 and whether sentence2_abbreviations is not null (True comes before False)
sorted_df = selected_df.sort_values(by=['sentence1', 'sentence2_abbreviations'], ascending=[True, False], key=lambda x: x.notnull())


# Step 3: Drop duplicates based on sentence1, keeping the first (which has sentence2_abbreviations not null if available)
final_df = sorted_df.drop_duplicates(subset=['sentence1'])

# Count the resulting rows
print("Number of unique rows with preferred sentence2 abbreviations:", len(final_df))

# %% [markdown]
- Remove selected from Mednli and select 182 example randomly

# %% [code]
# Step 1: Remove rows from med_nli where sentence1 matches any in final_df
unique_med_nli = med_nli[~med_nli['sentence1'].isin(final_df['sentence1'])]

# Step 2: Group by sentence1
grouped = unique_med_nli.groupby('sentence1')

# Step 3: Randomly select one example from each group
# Apply a lambda function to each group that selects a random row
random_selected = grouped.apply(lambda x: x.sample(1)).reset_index(drop=True).sample(182, replace=False)

concatenated_df = pd.concat([random_selected, final_df], ignore_index=True)

# %% [markdown]
- assign evaluator

# %% [code]
# Step 1: Create a list of names
names = ['IREM', 'GONCA', 'TARIK']
# Calculate the number of times each name should appear
repeats = len(concatenated_df) // len(names)
# Ensure even distribution as much as possible
names_list = names * repeats + names[:len(concatenated_df) % len(names)]

# Step 2: Shuffle the list
np.random.shuffle(names_list)

# Step 3: Assign to the new column
concatenated_df['evaluator'] = names_list

# %% [code]
concatenated_df.to_excel("../data/nli-datasets/med_nli/evaluated_med_nli.xlsx", index=False)

# %% [markdown]
- divide evaluation med_nli per person

# %% [code]
eval_med_nli = pd.read_excel("../data/nli-datasets/med_nli/evaluated_med_nli.xlsx")

order = [
    "sentence1",
    "sentence1_abbreviations",
    "sentence1_abbreviations_extended",
    "sentence1_abbreviations_extended_tr",
    "sentence1_normalized",
    "sentence1_normalized_tr",
    "pairID",
    "gold_label",
    "sentence2",
    "sentence2_abbreviations",
    "sentence2_abbreviations_extended",
    "sentence2_abbreviations_extended_tr",
    "sentence2_normalized",
    "sentence2_normalized_tr",
    "evaluator"
]

eval_med_nli = eval_med_nli[order]

# %% [code]
eval_med_nli.info()

# %% [code]
eval_med_nli.evaluator.value_counts()

# %% [code]
gonca = eval_med_nli[eval_med_nli['evaluator'] == 'GONCA']
irem = eval_med_nli[eval_med_nli['evaluator'] == 'IREM']
tarik = eval_med_nli[eval_med_nli['evaluator'] == 'TARIK']

# %% [code]
gonca.to_excel("../data/nli-datasets/med_nli/gonca_med_nli.xlsx", index=False)
irem.to_excel("../data/nli-datasets/med_nli/irem_med_nli.xlsx", index=False)
tarik.to_excel("../data/nli-datasets/med_nli/tarik_med_nli.xlsx", index=False)

# %% [markdown]
# Resident Evaluation Results

# %% [code]
selected = ["abbreviation_quality","abbreviation_extended_quality","abbreviation_extended_translation_quality","sentence1_normalized_quality","sentence1_normalized_tr_quality","evaluator"]

to_int = ["abbreviation_quality","abbreviation_extended_quality","abbreviation_extended_translation_quality","sentence1_normalized_quality","sentence1_normalized_tr_quality"]


gonca = pd.read_excel("../data/resident_results/gonca_med_nli.xlsx")[selected].dropna()
tarik = pd.read_excel("../data/resident_results/tarik_med_nli.xlsx")[selected].dropna()
irem = pd.read_excel("../data/resident_results/irem_med_nli.xlsx")[selected].dropna()

combined_df = pd.concat([gonca, tarik, irem]).dropna()

for i in to_int:
    combined_df[i] = combined_df[i].astype(int)

# %% [code]
combined_df.head()

# %% [code]
import pandas as pd

# Assuming the dataset is loaded into a DataFrame called df
# df = pd.read_csv('your_dataset.csv')  # Example of loading a dataset

# List of columns to calculate mean and std
columns_of_interest = [
    "abbreviation_quality",
    "abbreviation_extended_quality",
    "abbreviation_extended_translation_quality",
    "sentence1_normalized_quality",
    "sentence1_normalized_tr_quality"
]

# Group by 'evaluator' and calculate mean and std for the specified columns
grouped_df = combined_df.groupby('evaluator')[columns_of_interest].agg(['mean', 'std']).reset_index()

# %% [code]
grouped_df.head()

# %% [code]
import matplotlib.pyplot as plt
import seaborn as sns

# Define the columns of interest
columns_of_interest = [
    "abbreviation_quality",
    "abbreviation_extended_quality",
    "abbreviation_extended_translation_quality",
    "sentence1_normalized_quality",
    "sentence1_normalized_tr_quality"
]

# Create a 3x2 grid for the plots
fig, axes = plt.subplots(2, 3, figsize=(15, 10))
axes = axes.flatten()

# Plot each column
for i, column in enumerate(columns_of_interest):
    sns.countplot(x=combined_df[column], ax=axes[i])
    axes[i].set_title(f'Count of {column}')
    axes[i].set_xlabel('Ranking')
    axes[i].set_ylabel('Count')

# Remove the last subplot if there are only 5 columns
if len(columns_of_interest) < 6:
    fig.delaxes(axes[-1])

# Adjust the layout to match the desired structure
plt.tight_layout()
plt.show()

# %% [code]
import matplotlib.pyplot as plt
import seaborn as sns

# Define the columns of interest
columns_of_interest = [
    "abbreviation_quality",
    "abbreviation_extended_quality",
    "abbreviation_extended_translation_quality",
    "sentence1_normalized_quality",
    "sentence1_normalized_tr_quality"
]

# Define the corresponding titles
titles = [
    "Abbreviation Quality",
    "Extended Abbreviation Quality",
    "Extended Abbreviation Translation Quality",
    "Normalized Sentence Quality",
    "Normalized Sentence Translation Quality"
]

# Create a 2x3 grid for the top plots and an extra row for the centered bottom plots
fig = plt.figure(figsize=(15, 10))

# Plot the first three columns
for i, column in enumerate(columns_of_interest[:3]):
    ax = fig.add_subplot(2, 3, i + 1)
    sns.countplot(x=combined_df[column], ax=ax)
    ax.set_title(titles[i])
    ax.set_xlabel('Ranking')
    ax.set_ylabel('Count')

# Plot the fourth and fifth columns centered in the bottom row
for i, column in enumerate(columns_of_interest[3:]):
    ax = fig.add_subplot(3, 2, 5 + i)
    sns.countplot(x=combined_df[column], ax=ax)
    ax.set_title(titles[i + 3])
    ax.set_xlabel('Ranking')
    ax.set_ylabel('Count')

# Adjust the layout to match the desired structure
plt.tight_layout()

# Save the plot as a PNG file without white borders
plt.savefig('evaluation_results.png', bbox_inches='tight')

# Show the plot
plt.show()
