# Supplementary material for: TurkMedNLI: a Turkish medical natural language inference dataset through large language model based translation
Source: PeerJ Comput Sci. 2025 Jan 30;11:e2662. doi: 10.7717/peerj-cs.2662 (PMC11888880; doi:10.7717/peerj-cs.2662)
Supplement: Supplemental Information 1 — “model_fine_tuning” contains Llama3.1 model Supervised fine tuning codes along with BERT model fine tuning and NLLB fine tuning test code. “model_inference” contains llama3.1 model inference where abbreviations extracted and sentences normalised. NLLB codes are used to translate all the sentences and abbreviations. “utilities” contains helper functions, EDA scripts and MEDAL data filtering codes. [file peerj-cs-11-2662-s001.zip › turkmednli/utilities/nllb_pre_processing.ipynb]

# %% [markdown]
### NLLB Pre processing script to reduce training example size
- Long sentences will be pruned based on lenght information

# %% [code]
import pandas as pd
import matplotlib.pyplot as plt
from transformers import AutoTokenizer, NllbTokenizerFast
import json
from translate.storage.tmx import tmxfile
import re
import glob
from datasets import load_dataset, Dataset

# %% [markdown]
- Load NLLB tokenizer to filter sentences to max token size

# %% [code]
base_model = "../data/language_models/nllb-200-1.3B"

# Model max length 1024, single / pair sentence length 1022
tokenizer = NllbTokenizerFast.from_pretrained(
    base_model, 
    src_lang="eng_Latn", 
    tgt_lang="tur_Latn",
    padding=False
)

# %% [code]
# Initialize an empty list to store your data
data_list = []

with open("../data/translation/translation_raw_data/WMT-News-en-tr.tmx", 'rb') as fin:
    tmx_file = tmxfile(fin, 'en', 'tr')

    for node in tmx_file.unit_iter():
        model_inputs = tokenizer(
            node.source, 
            text_target=node.target, 
            truncation=False,
            max_length=1000,
            padding=False
        )

        total_length = len(model_inputs['input_ids']) + len(model_inputs['labels'])

        if total_length <= 750:
            # Create a dictionary with the required keys and values
            data = {
                "en": node.source.strip(),
                "tr": node.target.strip(),
            }
            
            # Add the data to the list
            data_list.append(json.dumps(data, ensure_ascii=False))

# Write all the data to the file at once
with open("../data/translation/translation_cleaned_data/WMT.jsonl", 'a', encoding='utf-8') as f:
    f.write('\n'.join(data_list))


# %% [markdown]
# WMT Filtering

# %% [code]
dataset = load_dataset("wmt18", "tr-en")

data_list = []

for ex in dataset["train"]:
    eng_text = ex["translation"]["en"]
    tr_text = ex["translation"]["tr"]

    model_inputs = tokenizer(
        eng_text, 
        text_target=tr_text, 
        truncation=False, 
        max_length=1000, 
        padding=False
    )

    total_length = len(model_inputs['input_ids']) + len(model_inputs['labels'])

    if total_length <= 250:
        # Create a dictionary with the required keys and values
        data = {
            "en": eng_text.strip(),
            "tr": tr_text.strip(),
        }

        # Add the data to the list
        data_list.append(json.dumps(data, ensure_ascii=False))

# Write all the data to the file at once
with open("../data/translation/translation_cleaned_data/wmt18.jsonl", "w", encoding="utf-8") as f:
    f.write("\n".join(data_list))

# %% [markdown]
## Total Line Counter

# %% [code]
import json

def count_lines(filename):
    with open(filename, 'r') as f:
        lines = f.readlines()
    return len(lines)

filename = '../data/translation/translation_cleaned_data/wmt18.jsonl'  # replace with your filename
print(f'Total lines: {count_lines(filename)}')

# %% [markdown]
# NEW

# %% [code]
# Get a list of all JSON files in the directory
files = glob.glob('../data/translation/translation_cleaned_data/WMT.jsonl')

# Open the output file
with open('../data/translation/output.jsonl', 'w') as outfile:

    # Process each file
    for file in files:
        # Read the data from the file
        with open(file, 'r', encoding="utf-8") as f:
            for line in f:
                data = json.loads(line)

                # Extract the "en" and "tr" sentences
                eng_line = data['en']
                tr_line = data['tr']

                # Create the new data format and write it to the file
                new_data = {"translation": {"en": eng_line, "tr": tr_line}}
                json.dump(new_data, outfile, ensure_ascii=False)
                outfile.write('\n')
