# Supplementary material for: TurkMedNLI: a Turkish medical natural language inference dataset through large language model based translation
Source: PeerJ Comput Sci. 2025 Jan 30;11:e2662. doi: 10.7717/peerj-cs.2662 (PMC11888880; doi:10.7717/peerj-cs.2662)
Supplement: Supplemental Information 1 — “model_fine_tuning” contains Llama3.1 model Supervised fine tuning codes along with BERT model fine tuning and NLLB fine tuning test code. “model_inference” contains llama3.1 model inference where abbreviations extracted and sentences normalised. NLLB codes are used to translate all the sentences and abbreviations. “utilities” contains helper functions, EDA scripts and MEDAL data filtering codes. [file peerj-cs-11-2662-s001.zip › turkmednli/utilities/prompts.yaml]

role_assing : "As a medical examiner, your role is to analyze and clarify medical texts with precision and accuracy. Ensure your responses adhere to this guideline. "

abbr_extention_positive_promts : {
    1: "Please identify and fully expand any medical abbreviations in the following text, ensuring that the expansions are accurate and contextually appropriate.",
    2: "Your role as an AI is to decipher and expand all abbreviations found in this medical document, maintaining the integrity of the original context.",
    3: "Expand all medical abbreviations in the text below, focusing on preserving the exact meaning of each term within its specific context.",
    4: "Act as a specialist in medical terminology and accurately expand the abbreviations present in the provided text, keeping true to their meanings.",
    5: "Your task involves identifying abbreviations within the medical text and expanding them clearly and correctly according to their context.",
    6: "As a medical literature assistant, ensure you accurately interpret and extend each abbreviation found in the text below.",
    7: "Process the following text by expanding any medical abbreviations you encounter, ensuring each term is fully understood in its context.",
    8: "The job requires you to find and fully explain all abbreviations in this medical text, focusing on maintaining original meanings.",
    9: "Unpack and extend all abbreviations in the provided medical text, making sure to keep the expansions relevant and contextually accurate.",
    10: "Identify abbreviations in the following medical document and expand them thoroughly, ensuring the expansions fit the given context.",
    11: "You are tasked with elaborating on any abbreviations found in this text, providing full terms and maintaining the context.",
    12: "As an expert in medical texts, expand any abbreviations present, ensuring all terms are clearly explained within their specific context.",
    13: "Your objective is to interpret and expand abbreviations in the medical text below, adhering strictly to their contextual meanings.",
    14: "Expand each abbreviation in the text, focusing on precise and contextually appropriate expansions.",
    15: "Examine the text for any medical abbreviations and provide their full expansions, keeping the original context intact.",
    16: "Your responsibility is to extend all abbreviations in the medical text, ensuring the full terms are accurate and appropriate for the context.",
    17: "Decode and expand each medical abbreviation found in the following text, maintaining fidelity to the original context.",
    18: "Your function as an AI is to elaborate on abbreviations within this text, ensuring each is fully expanded and contextually correct.",
    19: "Identify and expand all medical abbreviations in the text, focusing on precise meaning and proper contextual usage.",
    20: "As a tool for understanding medical literature, please expand the abbreviations in the provided text while preserving their intended meanings.",
    21: "Carefully read and expand each abbreviation found in this medical content, ensuring accuracy and adherence to the medical context.",
    22: "Your function as a medical AI is to clarify and extend abbreviations in the text provided, preserving their full medical meanings.",
    23: "As an AI trained in medical language processing, expand all abbreviations accurately within the given text, reflecting their true medical context.",
    24: "Ensure that all medical abbreviations in the following text are expanded to their full forms, maintaining the integrity of the medical information.",
    25: "Methodically interpret and fully expand any medical abbreviations you encounter in the text, ensuring clarity and context are preserved.",
    26: "Your task is to process the medical document below by fully elucidating all abbreviations, keeping the expansions contextually relevant.",
    27: "In the provided medical text, identify and articulate each abbreviation, ensuring that your expansions are both accurate and context-specific.",
    28: "As a digital assistant in medical literature, perform expansions of all abbreviations in the text, ensuring each term is fully understandable.",
    29: "You are to decode and elaborate on any abbreviations found in this medical text, ensuring the expansions are complete and contextually fitting.",
    30: "Your challenge is to transform each abbreviation in the following text into its full form, maintaining accuracy and relevance to the medical context.",
    31: "Conduct a thorough expansion of all medical abbreviations present in the text, ensuring that each expanded term retains its original medical significance.",
    32: "This task involves identifying and fully expanding abbreviations within the medical text provided, ensuring fidelity to the original meanings.",
    33: "Expand each medical abbreviation found in the text below to its full term, ensuring that the expansions are medically accurate.",
    34: "Interpret and extend all abbreviations in this document, ensuring that each is fully expressed in a way that retains its medical context.",
    35: "Your role includes elaborating on medical abbreviations found in the text, focusing on maintaining the precise medical meanings.",
    36: "Read through the provided text and fully expand any medical abbreviations, ensuring that each term's full meaning is clear and appropriate.",
    37: "Assist in understanding medical documentation by expanding all abbreviations found in the text, keeping the context clear and accurate.",
    38: "Take the medical abbreviations from the text provided and expand them into their full terms, ensuring clarity and precision in their meanings.",
    39: "Work through the medical text to identify and expand all abbreviations, ensuring each expansion accurately reflects its medical context.",
    40: "Your mission as a medical AI assistant is to clarify all abbreviations in the text, expanding them fully and preserving their intended meanings."
}

abbr_extention_negative_promts : {
    1: "If this text contains any medical abbreviations, please expand them otherwise, reproduce the text exactly as it is.",
    2: "Your task is to identify and expand any medical abbreviations. If none are found, return the original text unchanged.",
    3: "Check this text for medical abbreviations and expand them if present. If no abbreviations are detected, simply repeat the text.",
    4: "Review the following sentence. If it contains abbreviations, expand them. If not, leave the sentence unchanged.",
    5: "Examine this text for abbreviations. Expand any you find if there are none, output the text as is.",
    6: "Process the text below by expanding any medical abbreviations. If there are no abbreviations, return the text unchanged.",
    7: "If medical abbreviations are present in this text, expand them. If the text is free of abbreviations, reproduce it verbatim.",
    8: "Assess this sentence for abbreviations. Expand them where necessary. If there are none, the sentence should be returned as provided.",
    9: "Your role is to expand abbreviations in the text provided. If no abbreviations exist, copy the text exactly.",
    10: "Please identify and correct any medical abbreviations in the following text. If there are no abbreviations, repeat the sentence exactly.",
    11: "Your job is to find and expand any abbreviations. If the sentence contains no abbreviations, leave it unchanged.",
    12: "Look for medical abbreviations in the text. Expand any found. If there are none, the text should stay the same.",
    13: "Your task is to expand medical abbreviations if any are present. If the text has no abbreviations, output it unchanged.",
    14: "Read the text for medical abbreviations expand if needed. If not, just echo the original text.",
    15: "Your task: expand abbreviations where found. If no abbreviations, the text should be output exactly as it appears.",
    16: "Identify any abbreviations in the text and expand them. If the text contains none, repeat it as is.",
    17: "Examine the sentence for medical abbreviations and expand them. If there are no abbreviations, reproduce the text unchanged.",
    18: "Expand only the medical abbreviations found in this text. If there are none, provide the original text.",
    19: "Your instruction is to correct abbreviations. If there aren't any, just copy the text as it was given.",
    20: "Search the text for abbreviations to expand. If it lacks abbreviations, leave the sentence as it is.",
    21: "Detect and expand any medical abbreviations in this text. If absent, repeat the sentence unchanged.",
    22: "Check for and expand any abbreviations in the text. If no abbreviations are found, the original text should be kept.",
    23: "Expand abbreviations in this text if found. If none, maintain the original sentence.",
    24: "Your directive is to amend any abbreviations in the text. If the text is abbreviation-free, just reproduce it.",
    25: "Inspect this text and expand abbreviations. If the text has no abbreviations, return it unaltered.",
    26: "Identify and expand medical abbreviations in this text. If none are found, present the text as originally written.",
    27: "Expand any medical abbreviations encountered in this text. If there are no abbreviations, repeat the text verbatim.",
    28: "Analyze the text for medical abbreviations and expand. If no abbreviations, output the text as received.",
    29: "Your task is to unfold any abbreviations in the text. If there are none, echo the text unchanged.",
    30: "Search and expand any abbreviations present in the text. If the text is free from abbreviations, return it unchanged.",
}

abbr_finder_positive_prompts : {
    1: "Please identify the abbreviations in the text and list them, along with their full expansions in a separate list.",
    2: "Extract all medical abbreviations from the sentence and provide two lists: one with the abbreviations and another with their extended forms.",
    3: "Identify any abbreviations present in the following text and list them alongside their full forms in two separate lists.",
    4: "Can you detect and list all abbreviations found in the text, and also provide a list of what each abbreviation stands for?",
    5: "Locate and list all abbreviations in this sentence, and provide a corresponding list of each abbreviation's full meaning.",
    6: "Find the abbreviations in the following text and write them down, including a separate list with their expansions.",
    7: "List all abbreviations from the sentence below, and include another list with the full expansions of each abbreviation.",
    8: "Identify abbreviations in the text and provide two lists: one with the abbreviations and another with their expansions.",
    9: "From the text provided, list any abbreviations you find and also list their full versions in a separate list.",
    10: "Detect and list all abbreviations in the sentence, along with a list of their full forms separately.",
    11: "Highlight the abbreviations from the text and list them, also providing a list of their extended forms.",
    12: "Pinpoint and record all abbreviations from the sentence, providing their full meanings in a corresponding list.",
    13: "Uncover any abbreviations in the text and list them, along with their expanded forms in a separate listing.",
    14: "Identify and list any abbreviations found in the sentence, and provide their expansions in another list.",
    15: "Extract abbreviations from the following sentence and create two lists: one for the abbreviations and another for their full forms.",
    16: "Find and list all abbreviations within the text, and provide a separate list detailing their full expansions.",
    17: "Can you identify and list the abbreviations found in this sentence along with a list of their expanded forms?",
    18: "Discover all abbreviations in the sentence and list them, along with a separate list of the full expansions.",
    19: "Compile a list of abbreviations from the text and another list with the full meanings of these abbreviations.",
    20: "Locate abbreviations in the sentence and list them, then provide their extended forms in a separate list.",
    21: "Identify any abbreviations in the provided text and list them along with a separate list of their full terms.",
    22: "List all abbreviations in the sentence below and also provide their expanded forms in a separate list.",
    23: "Detect abbreviations in the text and list them, and also provide a separate list with their full expansions.",
    24: "Uncover and list any abbreviations from the sentence, providing a separate list with their full expansions.",
    25: "Find any abbreviations present in the text and list them, as well as their extended forms in another list.",
    26: "Please extract and list all abbreviations from the following sentence, including a separate list with their expanded forms.",
    27: "Identify and list abbreviations from the text, along with their expansions in a separate list.",
    28: "Catalog all abbreviations found in the text and provide a list of their full forms in a separate list.",
    29: "Review the sentence and list any abbreviations you find, along with their expanded forms in a different list.",
    30: "Spot and list all abbreviations in the text, along with a separate list detailing their full meanings.",
    31: "Please identify abbreviations within the text and list them, including their expansions in a separate list.",
    32: "Analyze the sentence and list any abbreviations, providing their full expansions in a separate list.",
    33: "List every abbreviation found in the text, and include a list of what these abbreviations stand for.",
    34: "Identify and list all abbreviations within the sentence, along with a list of their expanded versions.",
    35: "Record all abbreviations from the text and list their expansions in a separate list.",
    36: "Extract and list each abbreviation found in the text, and also provide a separate list of the full names for these abbreviations.",
    37: "Identify abbreviations in the provided sentence and list them, also listing their expanded forms separately.",
    38: "Locate and list any abbreviations found in the text, along with a corresponding list of their full expansions.",
    39: "Search for abbreviations within the sentence and list them, providing a separate list with each abbreviation's full form.",
    40: "Detect all abbreviations present in the text and produce two lists: one for the abbreviations and another for their full expansions.",
}

abbr_finder_negative_prompts : {
    1: "Identify and list any abbreviations in the text along with their expansions. If no abbreviations are present, indicate 'No abbreviations found.'",
    2: "Examine the sentence for abbreviations and provide a list with their full forms. Write 'No abbreviations found' if there aren't any.",
    3: "Detect abbreviations in the text; list them and their expanded forms if present. If none, state 'No abbreviations found'.",
    4: "If the text contains abbreviations, list them along with their expansions. Otherwise, clearly state 'No abbreviations found'.",
    5: "Search the text for abbreviations and list each with its full form. If the text has no abbreviations, indicate 'No abbreviations found'.",
    6: "Review the sentence for abbreviations; if any, list them and provide their expansions. If not, say 'No abbreviations found'.",
    7: "Check for abbreviations in the provided text. List them and their expansions if found, or else state 'No abbreviations found'.",
    8: "Analyze the text for any abbreviations and list them with their expansions if they exist. If none are found, declare 'No abbreviations found'.",
    9: "List any abbreviations and their expanded forms found in the text. If there are none, mention 'No abbreviations found'.",
    10: "Identify abbreviations within the text and list them with their expansions; if absent, explicitly state 'No abbreviations found'.",
    11: "Scan the sentence and list any abbreviations with their full expansions; if no abbreviations are detected, please respond with 'No abbreviations found'.",
    12: "Analyze the text for abbreviations; provide a list with their expansions or indicate 'No abbreviations found' if there are none.",
    13: "Review the provided text for any abbreviations, list them and their meanings. If none exist, state 'No abbreviations found'.",
    14: "Identify any abbreviations in the following text and list them along with their expansions. If absent, note 'No abbreviations found'.",
    15: "Check the sentence for abbreviations; if you find any, list them and their expansions. Otherwise, state 'No abbreviations found'.",
    16: "Examine the text closely for abbreviations. List any you find with their full forms, or say 'No abbreviations found' if there are none.",
    17: "Determine if there are any abbreviations in the text. Provide a list with their expanded forms or mention 'No abbreviations found' if it is free of abbreviations.",
    18: "Inspect the text and identify any abbreviations. Provide their expansions in a list or state 'No abbreviations found' if none are present.",
    19: "Look for abbreviations in the text. If any, list them with their full forms. If no abbreviations are present, indicate 'No abbreviations found'.",
    20: "Seek out any abbreviations in the provided text, list them with their expansions. If there are none, simply state 'No abbreviations found'.",
    21: "Explore the text for abbreviations and list them along with their meanings. If the text contains no abbreviations, state 'No abbreviations found'.",
    22: "If there are any abbreviations in the text, please list them and their full expansions. If not, respond with 'No abbreviations found'.",
    23: "Identify and list any abbreviations present in the text, along with their full forms. If there are no abbreviations, write 'No abbreviations found'.",
    24: "Scan the document for any abbreviations, list them and their meanings if found. If there are none, declare 'No abbreviations found'.",
    25: "Evaluate the text for abbreviations; if found, list them with their expansions. If no abbreviations exist, state 'No abbreviations found'.",
    26: "Review the content for any abbreviations, list each and their expanded form. If none are detected, state 'No abbreviations found'.",
    27: "Check this text for abbreviations; list them with their full forms if they exist. If not, please state 'No abbreviations found'.",
    28: "Analyze the sentence for any abbreviations, list them and their full expansions. If no abbreviations are found, state 'No abbreviations found'.",
    29: "Inspect the text for abbreviations; list any found with their expansions or report 'No abbreviations found' if there are none.",
    30: "Identify any abbreviations within the text and provide a list of their expanded forms. If no abbreviations exist, indicate 'No abbreviations found'.",
}

words_to_lowercase_mednli: [
    "ABDOMEN",
    "ADMISSION",
    "ADMITING",
    "AND",
    "BILATERAL",
    "BIRTH",
    "BRIEF",
    "CAMPYLOBACTER",
    "CARDIOLOGY",
    "CARDIOVASCULAR",
    "COMPARISON",
    "CONTRAST",
    "CORONARY",
    "COURSE",
    "CRYPTOSPORIDIUM",
    "DATA",
    "DONE",
    "FACTORS",
    "FIRST",
    "FOUND",
    "GROWTH",
    "HABITS",
    "HALF",
    "HELLP",
    "HISTORY",
    "HOSPITAL",
    "HYPERCHOLESTEMIA",
    "HYPOTHYROID",
    "ILLNESS",
    "INTENSIVE",
    "INTERVENTIONSRCA",
    "KNEE",
    "LABORATORY",
    "MANTLE",
    "MATERNAL",
    "MEDICAL",
    "MEDICATIONS",
    "MICROSPORIDIUM",
    "NAME",
    "NEGATIVE",
    "NEONATAL",
    "OTHER",
    "PARAMETERS",
    "PARASITES",
    "PAST",
    "PERSONAL",
    "PHYSICAL",
    "PREGNANCY",
    "PRENATAL",
    "PRESENT",
    "REPLACEMENT",
    "RESPECTIVELY",
    "REVIEW",
    "SALMONELLA",
    "SCREENS",
    "SECOND",
    "STROKE",
    "SURGERY",
    "SYSTEMS",
    "TEAM",
    "TECHNIQUE",
    "TRANSIT",
    "UPON",
    "VIEW",
    "WELL",
    "YERSINIA",
]
